# Supplementary material for: Bis[μ-2-(2H-benzotriazol-2-yl)-4-methyl­phenolato]bis­[dimethyl­aluminium(III)]
Source: Acta Crystallogr Sect E Struct Rep Online. 2009 May 23;65(Pt 6):m670. doi: 10.1107/S1600536809018492 (PMC2969717; doi:10.1107/S1600536809018492)
Supplement: Supplementary file 1 [file e-65-0m670-sup1.cif]

##############################################################################
###                                                                        ###
###        Electronic paper (Acta Crystallographica Section E)             ###
###                                                                        ###
##############################################################################
#                                                                            #
# This CIF contains the data in a paper accepted for publication in Acta     #
# Crystallographica Section E. It conforms to the requirements of Notes      #
# for Authors for Section E, and has been peer reviewed under the auspices   #
# of the IUCr Commission on Journals.                                        #
#                                                                            #
# Full details of the Crystallographic Information File format               #
# are given in the paper "The Crystallographic Information File (CIF):       #
# a New Standard Archive File for Crystallography" by S. R. Hall, F. H.      #
# Allen and I. D. Brown [Acta Cryst. (1991), A47, 655-685].                  #
#                                                                            #
# The current version of the core CIF dictionary is obtainable from          #
# ftp://ftp.iucr.org/pub/cif_core.dic. The current version number is 2.4.    #
#                                                                            #
# Software is freely available for graphical display of the structure(s) in  #
# this CIF.  For information consult the CIF home page http://www.iucr.org/  #
# cif/home.html                                                              #
#                                                                            #
# This file may be used for bona fide research purposes within the           #
# scientific community so long as proper attribution is given to the journal # 
# article from which it was obtained.                                        #
#                                                                            #
##############################################################################
                                             
data_I
_audit_creation_method     SHELXL97
_chemical_name_systematic
;
Bis[\m-2-(2<i>H</i>-benzotriazol-2-yl)-4-
methylphenolato]bis[dimethylaluminium(III)]
;
_chemical_name_common     ?
_chemical_formula_moiety     'C30 H32 Al2 N6 O2'
_chemical_formula_sum     'C30 H32 Al2 N6 O2'
_chemical_formula_iupac     '[Al2 (C H3)4 (C13 H10 N3 O)2]'
_chemical_formula_weight     562.58
_chemical_melting_point     ?
_symmetry_cell_setting     triclinic
_symmetry_space_group_name_H-M     'P -1'
_symmetry_space_group_name_Hall     '-P 1'
loop_
    _symmetry_equiv_pos_as_xyz
    'x, y, z'
    '-x, -y, -z'
_cell_length_a     7.4220(4)
_cell_length_b     9.7120(5)
_cell_length_c     11.6331(6)
_cell_angle_alpha     112.517(2)
_cell_angle_beta     94.824(3)
_cell_angle_gamma     109.574(2)
_cell_volume     707.79(7)
_cell_formula_units_Z     1
_cell_measurement_reflns_used     7401
_cell_measurement_theta_min     2.48
_cell_measurement_theta_max     28.18
_cell_measurement_temperature     296(2)
_exptl_crystal_description     block
_exptl_crystal_colour     yellow
_exptl_crystal_size_max     0.48
_exptl_crystal_size_mid     0.25
_exptl_crystal_size_min     0.25
_exptl_crystal_density_diffrn     1.320
_exptl_crystal_density_meas     ?
_exptl_crystal_density_method     'not measured'
_exptl_crystal_F_000     296
_exptl_absorpt_coefficient_mu     0.142
_exptl_absorpt_correction_type     multi-scan
_exptl_absorpt_process_details     '(SADABS; Bruker, 2008)'
_exptl_absorpt_correction_T_min     0.937
_exptl_absorpt_correction_T_max     0.966
_exptl_special_details
;
;
_diffrn_ambient_temperature     296(2)
_diffrn_radiation_type     MoK\a
_diffrn_radiation_wavelength     0.71073
_diffrn_radiation_source     'fine-focus sealed tube'
_diffrn_radiation_monochromator     'graphite'
_diffrn_measurement_device_type     'Bruker APEXII CCD'
_diffrn_measurement_method     '\f and \w'
_diffrn_detector_area_resol_mean     ?
_diffrn_reflns_number     11757
_diffrn_reflns_av_R_equivalents     0.0172
_diffrn_reflns_av_sigmaI/netI     0.0164
_diffrn_reflns_theta_min     1.95
_diffrn_reflns_theta_max     28.21
_diffrn_reflns_theta_full     28.21
_diffrn_measured_fraction_theta_max     0.975
_diffrn_measured_fraction_theta_full     0.975
_diffrn_reflns_limit_h_min     -9
_diffrn_reflns_limit_h_max     8
_diffrn_reflns_limit_k_min     -12
_diffrn_reflns_limit_k_max     12
_diffrn_reflns_limit_l_min     -14
_diffrn_reflns_limit_l_max     15
_refine_special_details
;
Refinement of F^2^ against ALL reflections. The weighted R-factor wR and
goodness of fit S are based on F^2^, conventional R-factors R are based
on F, with F set to zero for negative F^2^. The threshold expression of
F^2^ > 2\s(F^2^) is used only for calculating R-factors(gt) etc. and is
not relevant to the choice of reflections for refinement. R-factors based
on F^2^ are statistically about twice as large as those based on F, and
R-factors based on ALL data will be even larger.
;
_reflns_number_total     3405
_reflns_number_gt     2923
_reflns_threshold_expression     I>2\s(I)
_refine_ls_structure_factor_coef     Fsqd
_refine_ls_matrix_type     full
_refine_ls_R_factor_all     0.0460
_refine_ls_R_factor_gt     0.0385
_refine_ls_wR_factor_gt     0.1134
_refine_ls_wR_factor_ref     0.1217
_refine_ls_goodness_of_fit_ref     1.033
_refine_ls_restrained_S_all     1.033
_refine_ls_number_reflns     3405
_refine_ls_number_parameters     182
_refine_ls_number_restraints     0
_refine_ls_hydrogen_treatment     constr
_refine_ls_weighting_scheme     calc
_refine_ls_weighting_details
       'calc w = 1/[\s^2^(Fo^2^)+(0.0679P)^2^+0.1915P] where P=(Fo^2^+2Fc^2^)/3'
_atom_sites_solution_hydrogens     geom
_atom_sites_solution_primary     direct
_atom_sites_solution_secondary     difmap
_refine_ls_shift/su_max     0.001
_refine_ls_shift/su_mean     0.000
_refine_diff_density_max     0.278
_refine_diff_density_min     -0.263
_refine_ls_extinction_method     none
_refine_ls_extinction_coef     ?
loop_
    _atom_type_symbol
    _atom_type_description
    _atom_type_scat_dispersion_real
    _atom_type_scat_dispersion_imag
    _atom_type_scat_source
    'C' 'C' 0.0033 0.0016
                         'International Tables Vol C Tables 4.2.6.8 and 6.1.1.4'
    'H' 'H' 0.0000 0.0000
                         'International Tables Vol C Tables 4.2.6.8 and 6.1.1.4'
    'N' 'N' 0.0061 0.0033
                         'International Tables Vol C Tables 4.2.6.8 and 6.1.1.4'
    'O' 'O' 0.0106 0.0060
                         'International Tables Vol C Tables 4.2.6.8 and 6.1.1.4'
    'Al' 'Al' 0.0645 0.0514
                         'International Tables Vol C Tables 4.2.6.8 and 6.1.1.4'
_computing_data_collection     'APEX2 (Bruker, 2008)'
_computing_cell_refinement     'SAINT (Bruker, 2008)'
_computing_data_reduction     'SAINT (Bruker, 2008)'
_computing_structure_solution     'SHELXS97 (Sheldrick, 2008)'
_computing_structure_refinement     'SHELXL97 (Sheldrick, 2008)'
_computing_molecular_graphics     'SHELXTL (Sheldrick, 2008)'
_computing_publication_material     'SHELXTL (Sheldrick, 2008)'
loop_
    _atom_site_type_symbol
    _atom_site_label
    _atom_site_fract_x
    _atom_site_fract_y
    _atom_site_fract_z
    _atom_site_U_iso_or_equiv
    _atom_site_adp_type
    _atom_site_calc_flag
    _atom_site_refinement_flags
    _atom_site_occupancy
    _atom_site_disorder_assembly
    _atom_site_disorder_group
    Al Al 0.05537(5) 0.05266(4) 0.89433(3) 0.03495(10) Uani d . 1 . .
    O O 0.05448(13) 0.14683(10) 1.06417(8) 0.0383(2) Uani d . 1 . .
    N N1 0.16914(16) 0.28879(13) 0.90600(11) 0.0394(2) Uani d . 1 . .
    N N2 0.20710(15) 0.42899(12) 1.00733(10) 0.0366(2) Uani d . 1 . .
    N N3 0.28396(18) 0.56192(13) 0.98973(12) 0.0457(3) Uani d . 1 . .
    C C1 0.10477(17) 0.30216(14) 1.15315(12) 0.0347(3) Uani d . 1 . .
    C C2 0.17660(18) 0.44012(14) 1.12950(12) 0.0348(3) Uani d . 1 . .
    C C3 0.2281(2) 0.59650(15) 1.22664(13) 0.0420(3) Uani d . 1 . .
    H H3B 0.2737 0.6849 1.2076 0.050 Uiso calc R 1 . .
    C C4 0.2129(2) 0.62320(16) 1.35011(13) 0.0435(3) Uani d . 1 . .
    C C5 0.1424(2) 0.48768(17) 1.37431(13) 0.0432(3) Uani d . 1 . .
    H H5A 0.1312 0.5018 1.4567 0.052 Uiso calc R 1 . .
    C C6 0.0886(2) 0.33235(16) 1.27846(13) 0.0421(3) Uani d . 1 . .
    H H6A 0.0399 0.2447 1.2982 0.051 Uiso calc R 1 . .
    C C7 0.22611(19) 0.33415(16) 0.81377(13) 0.0409(3) Uani d . 1 . .
    C C8 0.2240(2) 0.2418(2) 0.68526(15) 0.0546(4) Uani d . 1 . .
    H H8A 0.1766 0.1290 0.6486 0.065 Uiso calc R 1 . .
    C C9 0.2959(2) 0.3281(2) 0.61786(16) 0.0588(4) Uani d . 1 . .
    H H9A 0.2961 0.2715 0.5328 0.071 Uiso calc R 1 . .
    C C10 0.3694(2) 0.4988(2) 0.67200(16) 0.0566(4) Uani d . 1 . .
    H H10A 0.4178 0.5511 0.6219 0.068 Uiso calc R 1 . .
    C C11 0.3719(2) 0.5895(2) 0.79461(16) 0.0534(4) Uani d . 1 . .
    H H11A 0.4203 0.7023 0.8297 0.064 Uiso calc R 1 . .
    C C12 0.29715(19) 0.50377(16) 0.86672(14) 0.0416(3) Uani d . 1 . .
    C C13 0.2747(3) 0.7923(2) 1.45629(17) 0.0637(5) Uani d . 1 . .
    H H13A 0.3229 0.8706 1.4231 0.096 Uiso calc R 1 . .
    H H13B 0.3771 0.8112 1.5237 0.096 Uiso calc R 1 . .
    H H13C 0.1635 0.8026 1.4896 0.096 Uiso calc R 1 . .
    C C14 -0.1914(2) -0.00914(18) 0.77213(15) 0.0490(3) Uani d . 1 . .
    H H14A -0.2766 -0.1197 0.7492 0.073 Uiso calc R 1 . .
    H H14B -0.1613 0.0013 0.6964 0.073 Uiso calc R 1 . .
    H H14C -0.2562 0.0610 0.8114 0.073 Uiso calc R 1 . .
    C C15 0.2981(2) 0.02143(18) 0.86005(16) 0.0501(3) Uani d . 1 . .
    H H15A 0.2845 -0.0846 0.8501 0.075 Uiso calc R 1 . .
    H H15B 0.4081 0.1025 0.9306 0.075 Uiso calc R 1 . .
    H H15C 0.3199 0.0312 0.7828 0.075 Uiso calc R 1 . .
loop_
    _atom_site_aniso_label
    _atom_site_aniso_U_11
    _atom_site_aniso_U_22
    _atom_site_aniso_U_33
    _atom_site_aniso_U_12
    _atom_site_aniso_U_13
    _atom_site_aniso_U_23
    Al 0.03920(19) 0.03075(17) 0.03427(18) 0.01356(14) 0.01205(14) 0.01332(13)
    O 0.0501(5) 0.0270(4) 0.0362(4) 0.0132(3) 0.0149(4) 0.0131(3)
    N1 0.0451(5) 0.0326(5) 0.0389(5) 0.0130(4) 0.0134(4) 0.0155(4)
    N2 0.0380(5) 0.0293(4) 0.0405(5) 0.0110(4) 0.0075(4) 0.0160(4)
    N3 0.0533(6) 0.0335(5) 0.0504(6) 0.0124(5) 0.0101(5) 0.0231(5)
    C1 0.0349(5) 0.0294(5) 0.0369(6) 0.0121(4) 0.0098(4) 0.0122(4)
    C2 0.0354(5) 0.0312(5) 0.0362(6) 0.0136(4) 0.0064(4) 0.0132(4)
    C3 0.0457(7) 0.0305(5) 0.0440(7) 0.0144(5) 0.0041(5) 0.0128(5)
    C4 0.0436(6) 0.0354(6) 0.0414(7) 0.0166(5) 0.0031(5) 0.0074(5)
    C5 0.0450(7) 0.0433(6) 0.0353(6) 0.0178(5) 0.0108(5) 0.0110(5)
    C6 0.0473(7) 0.0382(6) 0.0403(6) 0.0158(5) 0.0156(5) 0.0167(5)
    C7 0.0398(6) 0.0427(6) 0.0441(6) 0.0150(5) 0.0134(5) 0.0234(5)
    C8 0.0635(9) 0.0543(8) 0.0464(7) 0.0219(7) 0.0219(7) 0.0223(6)
    C9 0.0581(8) 0.0775(10) 0.0476(8) 0.0259(8) 0.0207(6) 0.0338(7)
    C10 0.0463(7) 0.0758(9) 0.0619(9) 0.0192(7) 0.0156(6) 0.0483(7)
    C11 0.0506(8) 0.0551(7) 0.0636(9) 0.0157(6) 0.0132(6) 0.0395(7)
    C12 0.0382(6) 0.0427(6) 0.0481(7) 0.0141(5) 0.0086(5) 0.0261(5)
    C13 0.0802(11) 0.0409(8) 0.0481(9) 0.0224(8) 0.0030(8) 0.0019(6)
    C14 0.0484(7) 0.0451(7) 0.0506(8) 0.0163(6) 0.0066(6) 0.0213(6)
    C15 0.0452(7) 0.0443(7) 0.0595(8) 0.0189(6) 0.0192(6) 0.0192(6)
_geom_special_details
;
All s.u.'s (except the s.u. in the dihedral angle between two l.s. planes)
are estimated using the full covariance matrix. The cell s.u.'s are taken
into account individually in the estimation of s.u.'s in distances, angles
and torsion angles; correlations between s.u.'s in cell parameters are only
used when they are defined by crystal symmetry. An approximate (isotropic)
treatment of cell s.u.'s is used for estimating s.u.'s involving l.s. planes.
;
loop_
    _geom_bond_atom_site_label_1
    _geom_bond_atom_site_label_2
    _geom_bond_site_symmetry_2
    _geom_bond_distance
    _geom_bond_publ_flag
    Al O . 1.8337(10) ?
    Al C15 . 1.9725(15) ?
    Al C14 . 1.9767(15) ?
    Al O 2_557 2.0918(10) ?
    Al N1 . 2.1060(11) ?
    O C1 . 1.3595(14) ?
    O Al 2_557 2.0918(10) ?
    N1 N2 . 1.3344(15) ?
    N1 C7 . 1.3556(18) ?
    N2 N3 . 1.3277(15) ?
    N2 C2 . 1.4268(17) ?
    N3 C12 . 1.3483(19) ?
    C1 C6 . 1.3967(18) ?
    C1 C2 . 1.4084(18) ?
    C2 C3 . 1.3978(17) ?
    C3 C4 . 1.380(2) ?
    C3 H3B . 0.9300 ?
    C4 C5 . 1.390(2) ?
    C4 C13 . 1.5098(19) ?
    C5 C6 . 1.3826(18) ?
    C5 H5A . 0.9300 ?
    C6 H6A . 0.9300 ?
    C7 C12 . 1.3991(19) ?
    C7 C8 . 1.414(2) ?
    C8 C9 . 1.370(2) ?
    C8 H8A . 0.9300 ?
    C9 C10 . 1.407(2) ?
    C9 H9A . 0.9300 ?
    C10 C11 . 1.354(2) ?
    C10 H10A . 0.9300 ?
    C11 C12 . 1.417(2) ?
    C11 H11A . 0.9300 ?
    C13 H13A . 0.9600 ?
    C13 H13B . 0.9600 ?
    C13 H13C . 0.9600 ?
    C14 H14A . 0.9600 ?
    C14 H14B . 0.9600 ?
    C14 H14C . 0.9600 ?
    C15 H15A . 0.9600 ?
    C15 H15B . 0.9600 ?
    C15 H15C . 0.9600 ?
loop_
    _geom_angle_atom_site_label_1
    _geom_angle_atom_site_label_2
    _geom_angle_atom_site_label_3
    _geom_angle_site_symmetry_1
    _geom_angle_site_symmetry_3
    _geom_angle
    _geom_angle_publ_flag
    O Al C15 . . 115.55(6) ?
    O Al C14 . . 114.97(6) ?
    C15 Al C14 . . 129.44(7) ?
    O Al O . 2_557 76.96(4) ?
    C15 Al O . 2_557 94.55(6) ?
    C14 Al O . 2_557 94.85(5) ?
    O Al N1 . . 87.28(4) ?
    C15 Al N1 . . 92.11(6) ?
    C14 Al N1 . . 91.89(6) ?
    O Al N1 2_557 . 164.24(4) ?
    C1 O Al . . 134.46(8) ?
    C1 O Al . 2_557 122.50(8) ?
    Al O Al . 2_557 103.04(4) ?
    N2 N1 C7 . . 103.95(11) ?
    N2 N1 Al . . 127.89(9) ?
    C7 N1 Al . . 128.13(9) ?
    N3 N2 N1 . . 115.67(11) ?
    N3 N2 C2 . . 120.79(11) ?
    N1 N2 C2 . . 123.49(10) ?
    N2 N3 C12 . . 103.53(11) ?
    O C1 C6 . . 119.56(11) ?
    O C1 C2 . . 124.65(11) ?
    C6 C1 C2 . . 115.79(11) ?
    C3 C2 C1 . . 121.32(12) ?
    C3 C2 N2 . . 116.43(11) ?
    C1 C2 N2 . . 122.22(11) ?
    C4 C3 C2 . . 121.75(13) ?
    C4 C3 H3B . . 119.1 ?
    C2 C3 H3B . . 119.1 ?
    C3 C4 C5 . . 117.29(12) ?
    C3 C4 C13 . . 121.89(14) ?
    C5 C4 C13 . . 120.80(14) ?
    C6 C5 C4 . . 121.39(13) ?
    C6 C5 H5A . . 119.3 ?
    C4 C5 H5A . . 119.3 ?
    C5 C6 C1 . . 122.45(13) ?
    C5 C6 H6A . . 118.8 ?
    C1 C6 H6A . . 118.8 ?
    N1 C7 C12 . . 107.66(12) ?
    N1 C7 C8 . . 131.38(13) ?
    C12 C7 C8 . . 120.97(13) ?
    C9 C8 C7 . . 116.14(15) ?
    C9 C8 H8A . . 121.9 ?
    C7 C8 H8A . . 121.9 ?
    C8 C9 C10 . . 122.70(16) ?
    C8 C9 H9A . . 118.7 ?
    C10 C9 H9A . . 118.7 ?
    C11 C10 C9 . . 122.11(15) ?
    C11 C10 H10A . . 118.9 ?
    C9 C10 H10A . . 118.9 ?
    C10 C11 C12 . . 116.60(15) ?
    C10 C11 H11A . . 121.7 ?
    C12 C11 H11A . . 121.7 ?
    N3 C12 C7 . . 109.19(12) ?
    N3 C12 C11 . . 129.32(13) ?
    C7 C12 C11 . . 121.48(14) ?
    C4 C13 H13A . . 109.5 ?
    C4 C13 H13B . . 109.5 ?
    H13A C13 H13B . . 109.5 ?
    C4 C13 H13C . . 109.5 ?
    H13A C13 H13C . . 109.5 ?
    H13B C13 H13C . . 109.5 ?
    Al C14 H14A . . 109.5 ?
    Al C14 H14B . . 109.5 ?
    H14A C14 H14B . . 109.5 ?
    Al C14 H14C . . 109.5 ?
    H14A C14 H14C . . 109.5 ?
    H14B C14 H14C . . 109.5 ?
    Al C15 H15A . . 109.5 ?
    Al C15 H15B . . 109.5 ?
    H15A C15 H15B . . 109.5 ?
    Al C15 H15C . . 109.5 ?
    H15A C15 H15C . . 109.5 ?
    H15B C15 H15C . . 109.5 ?
data_global
_journal_date_recd_electronic     2009-05-14
_journal_date_accepted     2009-05-15
_journal_name_full     'Acta Crystallographica, Section E'
_journal_year     2009
_journal_volume     65
_journal_issue      6
_journal_page_first     m670
_journal_page_last     m670
_journal_paper_category     QM
_journal_coeditor_code     RK2147
_publ_contact_author_name     'Bao-Tsan Ko'
_publ_contact_author_address
;
Department of Chemistry
Chung Yuan Christian University
Chung-Li 320
Taiwan
;
_publ_contact_author_email     btko@cycu.edu.tw
_publ_contact_author_fax     '886 3 265 3399'
_publ_contact_author_phone     '886 3 265 3327'
_publ_section_title
;\
Bis[\m-2-(2<i>H</i>-benzotriazol-2-yl)-4-methylphenolato]\
bis[dimethylaluminium(III)]
;
loop_
    _publ_author_name
    _publ_author_address
    'Chen-Yu Li'
;
Department of Chemistry
Chung Yuan Christian University
Chung-Li 320
Taiwan
;
    'Chia-Her Lin'
;
Department of Chemistry
Chung Yuan Christian University
Chung-Li 320
Taiwan
;
    'Bao-Tsan Ko'
;
Department of Chemistry
Chung Yuan Christian University
Chung-Li 320
Taiwan
;
