# Supplementary material for: Bis[μ-2-(2H-benzotriazol-2-yl)-4-methyl­phenolato]bis­[dimethyl­aluminium(III)]
Source: Acta Crystallogr Sect E Struct Rep Online. 2009 May 23;65(Pt 6):m670. doi: 10.1107/S1600536809018492 (PMC2969717; doi:10.1107/S1600536809018492)
Supplement: Supplementary file 2 [file e-65-0m670-Isup2.hkl]

# 
# h,k,l, Fc-squared, Fo-squared, sigma(Fo-squared) and status flag 
# 
data_I
_shelx_title ' YU6_0m in P-1' 
_shelx_refln_list_code          4 
_shelx_F_calc_maximum       95.69 
_exptl_crystal_F_000       296.00 
_reflns_d_resolution_high  0.7519 
 
loop_ 
 _symmetry_equiv_pos_as_xyz 
 'x, y, z' 
 '-x, -y, -z' 
 
_cell_length_a     7.4220 
_cell_length_b     9.7120 
_cell_length_c    11.6331 
_cell_angle_alpha 112.517 
_cell_angle_beta   94.824 
_cell_angle_gamma 109.574 
 
_shelx_F_squared_multiplier     1.000 
 
loop_ 
 _refln_index_h 
 _refln_index_k 
 _refln_index_l 
 _refln_F_squared_calc 
 _refln_F_squared_meas 
 _refln_F_squared_sigma 
 _refln_observed_status 
   1   0   0     2952.08     2888.40     17.17 o 
   2   0   0     5030.96     5172.56     36.69 o 
   3   0   0        0.05        1.21      0.11 o 
   4   0   0       47.32       48.91      0.62 o 
   5   0   0        0.55        0.90      0.17 o 
   6   0   0       20.64       20.76      0.59 o 
   7   0   0       51.45       53.93      1.19 o 
   8   0   0       33.47       38.54      1.32 o 
  -9   1   0       20.36       19.32      1.55 o 
  -8   1   0       36.30       36.81      1.82 o 
  -7   1   0        0.47        1.02      0.57 o 
  -6   1   0        0.03        0.08      0.22 o 
  -5   1   0        2.77        3.11      0.20 o 
  -4   1   0      163.64      159.74      1.38 o 
  -3   1   0     1131.73     1194.48      8.10 o 
  -2   1   0     9155.88     8901.95     67.48 o 
  -1   1   0     3164.67     3055.49     19.93 o 
   0   1   0     2615.48     2558.56     23.18 o 
   1   1   0       88.61       98.83      1.14 o 
   2   1   0        9.52       12.00      0.17 o 
   3   1   0        2.31        0.88      0.13 o 
   4   1   0        1.39        1.01      0.15 o 
   5   1   0       75.43       72.58      0.97 o 
   6   1   0       34.36       33.59      0.74 o 
   7   1   0       14.15       14.73      0.74 o 
   8   1   0       11.44       14.06      0.87 o 
  -9   2   0        6.93        8.20      1.09 o 
  -8   2   0        7.16        8.02      1.00 o 
  -7   2   0        1.42        1.38      0.36 o 
  -6   2   0      185.93      185.62      2.20 o 
  -5   2   0      213.26      216.39      1.96 o 
  -4   2   0      140.94      142.15      1.32 o 
  -3   2   0      508.02      515.60      3.63 o 
  -2   2   0      500.03      554.31      4.06 o 
  -1   2   0       33.85       37.97      0.29 o 
   0   2   0     1495.84     1546.46     11.92 o 
   1   2   0        1.16        1.87      0.09 o 
   2   2   0        2.54        3.90      0.12 o 
   3   2   0        0.02        0.08      0.07 o 
   4   2   0      130.24      140.88      1.19 o 
   5   2   0       56.59       55.77      0.75 o 
   6   2   0       10.60       10.24      0.53 o 
   7   2   0        4.76        4.92      0.45 o 
   8   2   0       18.00       19.59      1.46 o 
  -9   3   0        0.46       -0.27      0.64 o 
  -8   3   0        0.00       -0.36      0.64 o 
  -7   3   0        5.81        5.00      1.91 o 
  -6   3   0        0.38       -0.22      0.22 o 
  -5   3   0       42.70       39.01      0.61 o 
  -4   3   0      206.58      206.26      1.67 o 
  -3   3   0       36.62       32.45      0.44 o 
  -2   3   0       53.81       44.10      0.38 o 
  -1   3   0       17.24       10.48      0.29 o 
   0   3   0      241.44      243.23      1.80 o 
   1   3   0      402.12      459.43      4.84 o 
   2   3   0      225.27      239.99      2.28 o 
   3   3   0      276.73      276.41      2.64 o 
   4   3   0       15.79       16.36      0.37 o 
   5   3   0       19.97       20.94      0.50 o 
   6   3   0       41.50       41.97      1.37 o 
   7   3   0       59.84       64.72      1.61 o 
  -9   4   0       12.47        8.93      1.18 o 
  -8   4   0        0.30       -0.50      0.50 o 
  -7   4   0       26.18       23.20      0.70 o 
  -6   4   0       30.83       32.17      0.77 o 
  -5   4   0       34.51       34.66      0.58 o 
  -4   4   0      281.35      270.22      2.97 o 
  -3   4   0       24.20       22.28      0.36 o 
  -2   4   0       87.97       98.38      0.81 o 
  -1   4   0      922.63      957.24      5.94 o 
   0   4   0      158.02      161.25      1.15 o 
   1   4   0      655.21      702.73      5.73 o 
   2   4   0       76.40       83.89      1.13 o 
   3   4   0       30.33       27.76      0.49 o 
   4   4   0      263.05      258.32      3.38 o 
   5   4   0       81.68       84.35      3.10 o 
   6   4   0       13.37       14.16      0.74 o 
   7   4   0       19.21       17.63      0.74 o 
  -9   5   0        0.01        0.00      0.73 o 
  -8   5   0        0.12       -0.26      0.50 o 
  -7   5   0        9.02        8.69      0.58 o 
  -6   5   0       90.37       93.47      1.37 o 
  -5   5   0      129.20      125.74      1.44 o 
  -4   5   0       31.85       22.97      0.50 o 
  -3   5   0        0.02       -0.08      0.12 o 
  -2   5   0        0.01        0.29      0.09 o 
  -1   5   0        0.10        0.83      0.11 o 
   0   5   0        0.53        1.31      0.09 o 
   1   5   0      136.06      120.39      1.20 o 
   2   5   0      349.18      350.75      3.32 o 
   3   5   0        4.11        4.05      0.27 o 
   4   5   0      106.51      108.98      1.33 o 
   5   5   0       23.35       21.96      0.63 o 
   6   5   0       17.30       19.01      0.70 o 
  -9   6   0        0.14       -0.73      0.73 o 
  -8   6   0        8.26        7.98      0.77 o 
  -7   6   0       48.75       46.45      1.07 o 
  -6   6   0        1.91        2.25      0.31 o 
  -5   6   0        3.49        3.46      0.32 o 
  -4   6   0       84.08       72.82      0.89 o 
  -3   6   0       86.85       92.37      1.02 o 
  -2   6   0       51.59       47.79      0.56 o 
  -1   6   0       64.45       69.44      0.69 o 
   0   6   0       12.20       14.43      0.25 o 
   1   6   0       86.29       88.70      0.80 o 
   2   6   0       45.32       44.35      0.73 o 
   3   6   0        2.05        2.21      0.33 o 
   4   6   0      101.79      101.21      1.45 o 
   5   6   0       59.09       59.99      1.38 o 
  -9   7   0        1.47        1.18      0.82 o 
  -8   7   0        9.37       10.84      0.77 o 
  -7   7   0        5.34        4.71      0.58 o 
  -6   7   0      107.92      104.04      2.16 o 
  -5   7   0      107.73      106.98      1.50 o 
  -4   7   0       15.76       13.33      0.40 o 
  -3   7   0        3.41        3.15      0.32 o 
  -2   7   0       29.09       32.67      0.55 o 
  -1   7   0      209.72      198.39      2.24 o 
   0   7   0       18.25       21.38      0.53 o 
   1   7   0       99.71       94.06      1.03 o 
   2   7   0      126.50      132.72      1.54 o 
   3   7   0       65.40       65.30      1.82 o 
   4   7   0        6.51        5.47      0.45 o 
  -9   8   0        0.36        0.00      0.73 o 
  -7   8   0       60.47       65.97      2.64 o 
  -6   8   0       14.69       13.48      0.83 o 
  -5   8   0       39.81       41.28      1.91 o 
  -4   8   0       43.19       43.34      1.29 o 
  -3   8   0        8.77        8.54      0.59 o 
  -2   8   0        0.80        0.72      0.22 o 
  -1   8   0       23.71       23.41      0.54 o 
   0   8   0       57.54       59.67      0.96 o 
   1   8   0       52.15       55.87      1.65 o 
   2   8   0       24.46       22.21      0.59 o 
   3   8   0        5.51        4.92      0.45 o 
   4   8   0        5.88        5.92      0.52 o 
  -8   9   0       10.31        9.57      1.28 o 
  -7   9   0       10.28       10.02      1.18 o 
  -6   9   0        4.92        4.47      0.91 o 
  -5   9   0       19.51       16.04      1.37 o 
  -4   9   0       60.77       59.69      1.61 o 
  -3   9   0       16.39       15.73      0.63 o 
  -2   9   0      121.66      121.77      2.87 o 
  -1   9   0        5.45        7.60      0.45 o 
   0   9   0        8.40        8.19      0.44 o 
   1   9   0       35.08       29.13      0.85 o 
   2   9   0       11.07       11.06      1.05 o 
  -8  10   0        1.67        3.37      1.09 o 
  -7  10   0       22.68       24.51      1.73 o 
  -6  10   0       28.10       24.51      1.73 o 
  -5  10   0        2.57        1.28      0.73 o 
  -4  10   0       29.90       26.43      1.64 o 
  -3  10   0       45.26       42.21      1.35 o 
  -2  10   0       20.38       21.93      0.79 o 
  -1  10   0        3.05        1.40      0.35 o 
   0  10   0        2.80        2.36      0.35 o 
   1  10   0       45.28       51.61      1.96 o 
  -7  11   0        3.28        4.83      1.18 o 
  -6  11   0        5.71        5.38      1.09 o 
  -5  11   0        9.86        9.66      1.18 o 
  -4  11   0        0.36        1.00      0.73 o 
  -3  11   0        9.38       10.11      1.09 o 
  -2  11   0       27.27       27.92      1.19 o 
  -1  11   0       39.62       48.25      1.21 o 
   3 -12   1       43.28       51.58      2.37 o 
   4 -12   1        3.01        3.46      0.91 o 
   5 -12   1        0.45        1.09      0.82 o 
   0 -11   1        9.49        9.12      0.54 o 
   1 -11   1        9.74       11.15      0.58 o 
   2 -11   1       13.77       14.90      0.72 o 
   3 -11   1       29.02       27.70      1.16 o 
   4 -11   1        2.83        4.83      0.91 o 
   5 -11   1        4.47        4.19      0.91 o 
   6 -11   1       33.38       32.53      2.00 o 
   7 -11   1        1.73        0.64      1.00 o 
  -2 -10   1        1.85        2.37      0.46 o 
  -1 -10   1        0.76        0.92      0.35 o 
   0 -10   1       15.48       17.57      0.63 o 
   1 -10   1       15.77       12.28      0.57 o 
   2 -10   1       22.81       22.60      0.77 o 
   3 -10   1       31.94       37.83      1.08 o 
   4 -10   1       41.92       38.27      1.91 o 
   5 -10   1       10.36       10.84      1.18 o 
   6 -10   1        0.01        0.00      0.73 o 
   7 -10   1        2.11        1.00      0.91 o 
   8 -10   1        8.26        8.47      1.28 o 
  -3  -9   1        0.73        1.34      0.32 o 
  -2  -9   1        2.72        3.42      0.39 o 
  -1  -9   1        0.87        0.83      0.24 o 
   0  -9   1       18.62       15.67      0.54 o 
   1  -9   1       55.91       58.93      1.69 o 
   2  -9   1      149.17      160.50      2.05 o 
   3  -9   1      138.59      141.50      2.14 o 
   4  -9   1        5.98        5.02      0.58 o 
   5  -9   1       82.09       88.39      2.92 o 
   6  -9   1       11.40       10.66      1.18 o 
   7  -9   1        0.01       -0.64      0.64 o 
   8  -9   1        0.47        0.55      0.82 o 
  -4  -8   1        5.69        4.82      0.42 o 
  -3  -8   1        0.73        0.92      0.27 o 
  -2  -8   1        0.96        0.87      0.26 o 
  -1  -8   1      144.29      143.47      1.88 o 
   0  -8   1      201.21      211.78      2.00 o 
   1  -8   1       38.99       40.22      0.61 o 
   2  -8   1       26.66       27.95      0.52 o 
   3  -8   1      102.13      110.55      1.49 o 
   4  -8   1       19.77       16.08      0.68 o 
   5  -8   1       15.07       15.76      1.18 o 
   6  -8   1        8.70        7.68      0.67 o 
   7  -8   1       17.01       16.34      1.46 o 
   8  -8   1       17.78       17.03      1.06 o 
   9  -8   1        0.05       -0.73      0.73 o 
  -5  -7   1        4.84        4.97      0.45 o 
  -4  -7   1        1.25        0.93      0.28 o 
  -3  -7   1      130.63      126.22      1.96 o 
  -2  -7   1      125.32      128.00      2.05 o 
  -1  -7   1       30.67       26.18      0.48 o 
   0  -7   1      293.65      301.00      2.47 o 
   1  -7   1       15.42       15.71      0.32 o 
   2  -7   1      238.04      236.27      1.93 o 
   3  -7   1      193.21      185.35      1.73 o 
   4  -7   1        1.68        2.27      0.23 o 
   5  -7   1       21.28       17.10      0.76 o 
   6  -7   1        2.07        2.02      0.35 o 
   7  -7   1        0.13       -0.39      0.39 o 
   8  -7   1        5.02        4.26      0.61 o 
   9  -7   1       13.43       13.40      1.37 o 
  -6  -6   1        5.26        4.91      0.55 o 
  -5  -6   1       16.29       16.31      0.67 o 
  -4  -6   1       28.32       27.65      1.18 o 
  -3  -6   1       91.99       89.70      1.20 o 
  -2  -6   1      151.71      138.71      1.58 o 
  -1  -6   1      184.98      180.39      1.66 o 
   0  -6   1      645.63      594.50      4.66 o 
   1  -6   1       31.40       28.52      0.35 o 
   2  -6   1      156.06      174.58      1.47 o 
   3  -6   1      250.88      259.13      2.28 o 
   4  -6   1       97.49       94.21      1.05 o 
   5  -6   1       73.98       71.71      1.09 o 
   6  -6   1        0.00        0.06      0.26 o 
   7  -6   1       24.82       24.71      1.22 o 
   8  -6   1       25.74       26.37      0.95 o 
   9  -6   1        2.25        0.91      0.82 o 
  -6  -5   1       15.20       13.90      0.71 o 
  -5  -5   1       29.72       29.49      0.66 o 
  -4  -5   1       36.58       38.79      0.71 o 
  -3  -5   1      281.53      264.59      2.79 o 
  -2  -5   1      259.20      269.09      3.65 o 
  -1  -5   1       37.24       37.06      0.64 o 
   0  -5   1       74.28       58.54      0.55 o 
   1  -5   1      678.86      790.47      4.94 o 
   2  -5   1       65.63       68.24      0.63 o 
   3  -5   1      168.93      170.73      1.41 o 
   4  -5   1       51.37       47.16      0.66 o 
   5  -5   1       39.58       37.36      0.69 o 
   6  -5   1       28.82       25.05      0.96 o 
   7  -5   1       13.72       15.13      0.63 o 
   8  -5   1       17.04       16.80      1.09 o 
   9  -5   1        1.00       -0.27      0.91 o 
  -7  -4   1        1.21        0.71      0.33 o 
  -6  -4   1        4.36        4.53      0.37 o 
  -5  -4   1      118.82      126.84      1.68 o 
  -4  -4   1      145.51      143.75      1.69 o 
  -3  -4   1       75.70       64.56      0.77 o 
  -2  -4   1       29.74       31.47      1.28 o 
  -1  -4   1      348.40      392.84      4.22 o 
   0  -4   1      523.99      504.28      3.62 o 
   1  -4   1       99.30      104.19      0.77 o 
   2  -4   1        7.65        5.84      0.18 o 
   3  -4   1        1.71        2.61      0.16 o 
   4  -4   1      366.00      333.69      2.53 o 
   5  -4   1       18.13       13.13      0.39 o 
   6  -4   1        1.27        0.94      0.25 o 
   7  -4   1        9.32        9.88      0.63 o 
   8  -4   1        2.53        0.92      0.72 o 
   9  -4   1       14.94       13.58      1.37 o 
  -7  -3   1       17.51       18.36      0.72 o 
  -6  -3   1       15.25       14.55      0.56 o 
  -5  -3   1       24.69       23.44      0.48 o 
  -4  -3   1      156.52      144.57      1.53 o 
  -3  -3   1      171.12      146.02      1.48 o 
  -2  -3   1      401.32      430.54      5.33 o 
  -1  -3   1      106.20      111.95      1.38 o 
   0  -3   1      150.40      196.08      1.62 o 
   1  -3   1       26.62       33.99      0.33 o 
   2  -3   1       15.27       16.46      0.23 o 
   3  -3   1       61.38       67.21      0.72 o 
   4  -3   1       95.86      131.62      1.16 o 
   5  -3   1      361.09      349.62      2.77 o 
   6  -3   1      313.58      315.92      2.98 o 
   7  -3   1      132.64      135.24      6.52 o 
   8  -3   1       31.03       25.42      1.55 o 
   9  -3   1        1.58       -0.73      0.73 o 
  -8  -2   1       36.19       38.04      1.29 o 
  -7  -2   1        1.00        1.28      0.32 o 
  -6  -2   1        0.05       -0.19      0.20 o 
  -5  -2   1      112.10      113.61      1.30 o 
  -4  -2   1      360.93      339.43      2.80 o 
  -3  -2   1      423.98      400.58      3.34 o 
  -2  -2   1       93.31      108.54      1.54 o 
  -1  -2   1       22.05       25.09      0.67 o 
   0  -2   1     1211.05     1259.60     12.24 o 
   1  -2   1       69.34       83.87      0.68 o 
   2  -2   1     7657.34     7588.74     63.71 o 
   3  -2   1     2439.74     2537.57     17.21 o 
   4  -2   1     8423.76     8352.53     63.48 o 
   5  -2   1      285.80      282.59      2.50 o 
   6  -2   1       34.61       32.19      0.78 o 
   7  -2   1        1.96        2.27      0.43 o 
   8  -2   1        0.00       -0.64      0.64 o 
   9  -2   1        0.26        0.00      0.73 o 
  -8  -1   1        0.12        0.77      0.45 o 
  -7  -1   1       27.96       29.21      0.84 o 
  -6  -1   1       64.59       61.06      1.01 o 
  -5  -1   1      359.62      382.46      3.29 o 
  -4  -1   1      441.35      438.45      3.63 o 
  -3  -1   1       22.11       32.44      0.36 o 
  -2  -1   1      119.22      109.71      1.48 o 
  -1  -1   1        0.30        0.74      0.06 o 
   0  -1   1      158.35      162.49      1.47 o 
   1  -1   1     2850.60     2743.19     22.56 o 
   3  -1   1      913.03      916.51      6.72 o 
   4  -1   1      338.07      419.66      3.25 o 
   5  -1   1        0.10        0.04      0.14 o 
   6  -1   1        3.87        5.25      0.32 o 
   7  -1   1        3.53        3.20      0.50 o 
   8  -1   1        0.43        0.09      0.64 o 
   9  -1   1        8.17        5.65      1.00 o 
  -9   0   1       17.43       21.14      1.55 o 
  -8   0   1       89.47       95.63      2.16 o 
  -7   0   1       37.91       38.70      0.96 o 
  -6   0   1       24.86       23.09      0.72 o 
  -5   0   1        9.47       10.01      0.31 o 
  -4   0   1       48.91       61.77      0.68 o 
  -3   0   1       28.05       40.14      0.47 o 
  -2   0   1     2801.56     2924.72     20.17 o 
  -1   0   1      734.87      756.92      5.83 o 
   0   0   1     3438.59     3365.44     23.85 o 
   1   0   1     1714.37     1660.49     11.31 o 
   2   0   1     1709.98     1792.85     12.18 o 
   3   0   1        5.16        3.57      0.14 o 
   4   0   1      338.37      320.44      3.50 o 
   5   0   1        4.94        3.96      0.26 o 
   6   0   1        0.51        0.95      0.29 o 
   7   0   1        2.15        1.64      0.39 o 
   8   0   1        7.55        7.56      1.00 o 
  -9   1   1        2.72        3.64      0.91 o 
  -8   1   1        8.41       10.39      1.00 o 
  -7   1   1       13.62       15.07      0.70 o 
  -6   1   1        9.88        9.69      0.41 o 
  -5   1   1        0.05        0.66      0.13 o 
  -4   1   1       29.68       32.83      0.43 o 
  -3   1   1       88.02       82.59      1.04 o 
  -2   1   1       86.73       76.84      0.63 o 
  -1   1   1     1337.61     1349.52      8.83 o 
   0   1   1      625.91      653.93      4.69 o 
   1   1   1       47.22       53.12      0.45 o 
   2   1   1       29.65       24.31      0.30 o 
   3   1   1        7.91        6.59      0.19 o 
   4   1   1      160.93      156.91      1.73 o 
   5   1   1       34.07       34.68      0.64 o 
   6   1   1       39.64       40.54      0.78 o 
   7   1   1       15.85       16.66      0.74 o 
   8   1   1        1.91        1.28      0.73 o 
  -9   2   1       12.08        9.93      1.18 o 
  -8   2   1        8.04        8.57      0.91 o 
  -7   2   1        5.29        5.34      0.53 o 
  -6   2   1       12.25        9.96      0.38 o 
  -5   2   1       56.64       47.06      0.64 o 
  -4   2   1        0.77       -0.14      0.14 o 
  -3   2   1      292.13      275.93      1.95 o 
  -2   2   1      145.23      155.59      1.15 o 
  -1   2   1      205.00      225.54      1.47 o 
   0   2   1     1232.82     1278.15      8.31 o 
   1   2   1       47.97       59.87      0.49 o 
   2   2   1       20.09       25.70      0.33 o 
   3   2   1      466.93      467.15      3.64 o 
   4   2   1        6.95        6.57      0.24 o 
   5   2   1      104.47      105.91      1.19 o 
   6   2   1        6.41        7.11      0.86 o 
   7   2   1        4.93        5.16      0.58 o 
  -9   3   1        4.93        6.56      1.00 o 
  -8   3   1       30.16       28.61      1.55 o 
  -7   3   1        7.86        7.73      1.64 o 
  -6   3   1       44.07       39.55      0.67 o 
  -5   3   1        4.76        6.37      0.28 o 
  -4   3   1       43.70       38.85      0.52 o 
  -3   3   1       75.88       67.15      0.69 o 
  -2   3   1      493.44      473.97      3.19 o 
  -1   3   1      282.78      288.45      1.99 o 
   0   3   1       94.22       92.25      0.73 o 
   1   3   1       66.73       63.23      0.52 o 
   2   3   1        4.00        3.65      0.12 o 
   3   3   1       38.15       49.65      0.51 o 
   4   3   1        1.76        1.99      0.19 o 
   5   3   1       25.54       24.55      0.65 o 
   6   3   1       92.44       97.28      1.63 o 
   7   3   1        5.36        6.13      0.53 o 
  -9   4   1        7.08        8.11      1.09 o 
  -8   4   1       19.01       19.28      1.73 o 
  -7   4   1        1.40        0.22      0.35 o 
  -6   4   1        9.23        8.74      0.43 o 
  -5   4   1       11.69        7.83      0.30 o 
  -4   4   1       55.67       61.77      0.71 o 
  -3   4   1      482.32      465.05      3.21 o 
  -2   4   1        0.02        1.52      0.12 o 
  -1   4   1      120.90      177.19      1.42 o 
   0   4   1      169.73      180.38      1.32 o 
   1   4   1       59.23       71.78      0.61 o 
   2   4   1       67.54       68.71      0.62 o 
   3   4   1       22.24       23.12      0.45 o 
   4   4   1        0.19        0.22      0.18 o 
   5   4   1        3.81        3.67      0.41 o 
   6   4   1       16.22       16.11      0.68 o 
  -9   5   1       21.07       21.69      1.64 o 
  -8   5   1        0.78        1.71      0.73 o 
  -7   5   1       28.59       26.84      0.91 o 
  -6   5   1       45.72       46.50      0.92 o 
  -5   5   1        2.81        0.46      0.22 o 
  -4   5   1      107.28      115.14      1.04 o 
  -3   5   1        0.33        1.51      0.15 o 
  -2   5   1      338.29      360.29      2.55 o 
  -1   5   1      426.69      456.35      3.35 o 
   0   5   1       18.77       17.49      0.29 o 
   1   5   1       18.15       13.93      0.25 o 
   2   5   1        8.91        8.77      0.34 o 
   3   5   1       92.47       88.61      1.13 o 
   4   5   1       10.81       11.06      0.47 o 
   5   5   1       13.79       14.48      0.59 o 
   6   5   1       33.52       37.31      1.34 o 
  -9   6   1        2.33        1.00      0.73 o 
  -8   6   1        0.28       -0.36      0.73 o 
  -7   6   1        5.88        5.66      0.54 o 
  -6   6   1       19.96       20.49      0.65 o 
  -5   6   1        8.48        7.06      0.39 o 
  -4   6   1      354.65      365.17      2.70 o 
  -3   6   1      263.09      268.92      2.16 o 
  -2   6   1       87.36       91.92      0.94 o 
  -1   6   1      119.06      122.30      1.13 o 
   0   6   1       63.85       60.98      0.67 o 
   1   6   1       15.91       15.59      0.37 o 
   2   6   1        0.53        1.00      0.18 o 
   3   6   1       13.11       12.54      0.47 o 
   4   6   1       17.19       18.18      0.85 o 
   5   6   1       24.49       29.04      1.02 o 
  -9   7   1       15.50       18.59      1.64 o 
  -8   7   1        3.87        2.66      0.73 o 
  -7   7   1       34.24       34.85      1.26 o 
  -6   7   1      153.74      160.49      2.93 o 
  -5   7   1       95.43       98.79      2.02 o 
  -4   7   1       74.83       70.00      0.85 o 
  -3   7   1       86.77       86.38      1.03 o 
  -2   7   1        5.39        6.90      0.29 o 
  -1   7   1       62.56       56.84      0.75 o 
   0   7   1      119.71      110.91      1.14 o 
   1   7   1       33.49       30.61      0.64 o 
   2   7   1       83.07       80.90      1.59 o 
   3   7   1        4.86        5.69      0.37 o 
   4   7   1        5.98        6.03      0.44 o 
  -9   8   1        0.12       -0.64      0.73 o 
  -8   8   1        3.97        4.06      1.05 o 
  -7   8   1      117.02      121.36      2.87 o 
  -6   8   1       64.28       60.51      2.37 o 
  -5   8   1        0.02        0.00      0.64 o 
  -4   8   1       15.09       13.99      0.61 o 
  -3   8   1      104.14       97.30      1.36 o 
  -2   8   1      133.32      125.57      1.58 o 
  -1   8   1        2.35        2.45      0.27 o 
   0   8   1       53.91       50.52      1.03 o 
   1   8   1       41.85       44.40      0.95 o 
   2   8   1       22.58       22.90      0.68 o 
   3   8   1        1.07       -0.10      0.28 o 
  -8   9   1       30.72       32.71      2.10 o 
  -7   9   1       24.45       25.06      1.73 o 
  -6   9   1       20.60       20.32      1.55 o 
  -5   9   1       26.75       30.89      1.73 o 
  -4   9   1       50.27       51.85      2.19 o 
  -3   9   1       19.58       19.68      0.82 o 
  -2   9   1       29.20       27.94      0.86 o 
  -1   9   1       26.20       26.27      0.82 o 
   0   9   1        1.67        1.60      0.33 o 
   1   9   1        8.78        6.62      0.45 o 
   2   9   1       14.06       12.10      0.71 o 
  -7  10   1       11.34       13.76      1.46 o 
  -6  10   1       13.80       17.95      1.55 o 
  -5  10   1        4.90        5.10      0.91 o 
  -4  10   1        1.20        1.37      0.73 o 
  -3  10   1        4.78        5.17      0.64 o 
  -2  10   1        0.12       -0.16      0.42 o 
  -1  10   1        6.57        6.99      0.57 o 
   0  10   1       37.80       40.68      2.42 o 
   1  10   1       43.58       49.08      1.42 o 
  -6  11   1        3.46        2.46      0.91 o 
  -5  11   1        0.26        0.27      0.73 o 
  -4  11   1        0.05        0.91      0.73 o 
  -3  11   1       25.06       32.71      1.91 o 
  -2  11   1       45.63       55.85      1.71 o 
   2 -12   2        0.16        1.28      0.52 o 
   3 -12   2        2.40        2.74      0.61 o 
   4 -12   2        6.70        7.93      1.09 o 
   5 -12   2        5.89        4.83      1.00 o 
   6 -12   2        5.01        5.83      1.18 o 
   0 -11   2        0.64        0.38      0.35 o 
   1 -11   2        2.09        1.94      0.89 o 
   2 -11   2        4.69        5.34      0.45 o 
   3 -11   2        4.29        3.53      0.73 o 
   4 -11   2        7.37        5.56      0.91 o 
   5 -11   2        9.02       11.12      1.18 o 
   6 -11   2       49.06       49.94      2.37 o 
   7 -11   2       37.84       39.27      2.28 o 
  -2 -10   2        7.57        6.52      0.45 o 
  -1 -10   2        0.08        0.00      0.26 o 
   0 -10   2       11.03       12.25      0.66 o 
   1 -10   2        0.02       -0.18      0.26 o 
   2 -10   2        4.66        3.07      0.40 o 
   3 -10   2       69.49       72.36      1.42 o 
   4 -10   2      104.00      108.30      4.19 o 
   5 -10   2       41.30       41.73      2.00 o 
   6 -10   2        1.76        1.73      0.82 o 
   7 -10   2       28.15       28.61      1.91 o 
   8 -10   2        6.44        6.29      1.18 o 
  -3  -9   2        0.25        0.41      0.26 o 
  -2  -9   2        0.10        0.29      0.23 o 
  -1  -9   2       13.52       13.14      0.54 o 
   0  -9   2        3.02        2.46      0.28 o 
   1  -9   2      193.91      189.38      2.49 o 
   2  -9   2      157.07      171.08      2.37 o 
   3  -9   2        0.95        0.48      0.27 o 
   4  -9   2      108.97      112.04      2.32 o 
   5  -9   2       26.84       25.15      1.55 o 
   6  -9   2       32.08       30.34      1.73 o 
   7  -9   2       45.34       49.02      2.28 o 
   8  -9   2        0.46        0.18      0.73 o 
  -4  -8   2        1.58        2.24      0.32 o 
  -3  -8   2       12.81       11.12      0.45 o 
  -2  -8   2       38.17       36.05      0.77 o 
  -1  -8   2       81.48       79.78      1.15 o 
   0  -8   2      127.88      121.64      1.43 o 
   1  -8   2      135.34      130.53      1.33 o 
   2  -8   2      212.21      199.88      1.93 o 
   3  -8   2       81.07       80.15      1.04 o 
   4  -8   2      194.89      186.16      2.25 o 
   5  -8   2       28.79       26.04      1.64 o 
   6  -8   2       43.32       45.19      1.37 o 
   7  -8   2        6.94        5.65      0.67 o 
   8  -8   2       10.76       10.21      1.18 o 
   9  -8   2        2.03        1.55      0.91 o 
  -5  -7   2        9.93        9.35      0.52 o 
  -4  -7   2        8.51        8.34      0.46 o 
  -1  -7   2      115.86      105.90      1.21 o 
   0  -7   2       16.11       16.47      0.35 o 
   1  -7   2      416.87      408.84      2.98 o 
   2  -7   2      330.67      346.85      2.82 o 
   3  -7   2       25.40       23.01      0.46 o 
   4  -7   2       34.73       36.43      0.68 o 
   5  -7   2      103.72      101.83      1.45 o 
   6  -7   2        1.61        1.38      0.36 o 
   7  -7   2        9.61       10.02      0.74 o 
   8  -7   2        7.91        9.76      0.61 o 
   9  -7   2        8.45        7.29      1.18 o 
  -6  -6   2       27.41       26.97      1.28 o 
  -5  -6   2       21.02       19.87      0.64 o 
  -4  -6   2        2.53        2.33      0.26 o 
  -1  -6   2      261.88      279.39      4.75 o 
   0  -6   2      426.95      418.56      3.82 o 
   1  -6   2      118.64      122.37      1.02 o 
   2  -6   2       22.78       27.58      0.44 o 
   3  -6   2      400.77      400.44      3.17 o 
   4  -6   2       43.92       48.44      0.63 o 
   5  -6   2       47.21       46.66      0.89 o 
   6  -6   2        3.29        2.16      0.33 o 
   7  -6   2        2.55        2.97      0.39 o 
   8  -6   2       32.00       32.53      1.82 o 
   9  -6   2        3.48        2.82      1.00 o 
  -6  -5   2        3.35        2.67      0.44 o 
  -5  -5   2        0.20        0.09      0.21 o 
  -4  -5   2        7.89        8.85      0.26 o 
  -3  -5   2      102.81      102.70      3.28 o 
  -2  -5   2       49.45       54.49      2.10 o 
  -1  -5   2      153.77      188.46      2.49 o 
   0  -5   2      293.01      257.28      2.65 o 
   1  -5   2      350.00      367.90      2.64 o 
   2  -5   2      504.30      562.10      3.99 o 
   3  -5   2        2.33       -0.11      0.11 o 
   4  -5   2       12.04       11.19      0.38 o 
   5  -5   2        0.01       -0.17      0.17 o 
   6  -5   2       18.37       20.23      0.94 o 
   7  -5   2        1.87        0.97      0.42 o 
   8  -5   2        0.09       -0.11      0.57 o 
   9  -5   2        8.72        9.75      1.28 o 
  -7  -4   2        2.33        3.16      0.49 o 
  -6  -4   2       47.79       47.26      1.49 o 
  -5  -4   2       26.42       27.60      0.50 o 
  -4  -4   2      244.60      245.32      2.35 o 
  -3  -4   2        8.94        5.89      0.64 o 
  -2  -4   2       13.08       11.03      0.91 o 
  -1  -4   2      459.49      474.85     10.21 o 
   0  -4   2     1266.96     1265.62     10.32 o 
   1  -4   2      417.83      452.57      3.19 o 
   2  -4   2       58.86       69.65      0.70 o 
   3  -4   2       15.45       15.08      0.29 o 
   4  -4   2      297.69      311.03      3.25 o 
   5  -4   2       26.85       29.33      0.85 o 
   6  -4   2      281.18      264.35      2.89 o 
   7  -4   2      172.67      168.54      2.61 o 
   8  -4   2      346.55      307.46      5.92 o 
   9  -4   2       30.41       33.44      2.00 o 
  -8  -3   2       15.07       14.57      0.75 o 
  -7  -3   2        2.17        2.61      0.37 o 
  -6  -3   2       64.41       61.81      1.09 o 
  -5  -3   2        8.44        8.47      0.30 o 
  -4  -3   2       23.47       24.03      0.44 o 
  -3  -3   2      196.57      150.38      2.08 o 
  -2  -3   2      244.79      257.90      3.31 o 
  -1  -3   2     2145.13     2206.84     43.65 o 
   0  -3   2     2015.09     2036.07     18.38 o 
   1  -3   2       35.02       34.44      0.35 o 
   2  -3   2      305.46      310.62      2.38 o 
   3  -3   2        7.64        3.19      0.19 o 
   4  -3   2      248.29      261.35      2.17 o 
   5  -3   2      526.94      528.51      4.67 o 
   6  -3   2     1290.17     1318.47     11.90 o 
   7  -3   2       40.58       41.87      1.47 o 
   8  -3   2        6.82        4.83      0.91 o 
   9  -3   2        0.31        0.46      0.73 o 
  -8  -2   2        0.82       -0.42      0.42 o 
  -7  -2   2        1.16        1.82      0.33 o 
  -6  -2   2        4.60        5.21      0.31 o 
  -5  -2   2      209.84      207.00      1.93 o 
  -4  -2   2      758.08      787.35      6.32 o 
  -3  -2   2      670.10      634.39      5.81 o 
  -2  -2   2       94.22       80.45      1.15 o 
  -1  -2   2       61.15       47.48      0.84 o 
   0  -2   2      447.11      471.54      3.83 o 
   1  -2   2      321.90      350.31      2.42 o 
   2  -2   2      582.35      638.65      4.69 o 
   3  -2   2      241.46      229.02      2.00 o 
   4  -2   2     2149.37     2137.49     15.48 o 
   5  -2   2      170.28      164.24      1.75 o 
   6  -2   2      138.09      130.47      1.58 o 
   7  -2   2        3.00        3.60      0.57 o 
   8  -2   2       24.92       23.78      1.55 o 
   9  -2   2        1.53        1.64      0.82 o 
  -8  -1   2        0.15        0.74      0.50 o 
  -7  -1   2       86.97       92.97      1.60 o 
  -6  -1   2      217.29      219.50      2.28 o 
  -5  -1   2       67.32       59.41      0.72 o 
  -4  -1   2      174.72      158.70      1.94 o 
  -3  -1   2        0.31        0.56      0.11 o 
  -2  -1   2      336.81      353.33      2.65 o 
  -1  -1   2       24.11       29.87      0.28 o 
   0  -1   2      983.90      988.50      6.63 o 
   1  -1   2       33.04       31.05      0.33 o 
   2  -1   2       16.07       17.31      0.28 o 
   3  -1   2      929.01      951.79      7.51 o 
   4  -1   2       16.49       12.62      0.31 o 
   5  -1   2        3.27        2.12      0.25 o 
   6  -1   2       14.66       16.77      0.62 o 
   7  -1   2        5.02        4.10      0.82 o 
   8  -1   2       17.41       17.31      1.46 o 
  -9   0   2        7.05        6.83      1.00 o 
  -8   0   2       42.99       44.67      1.38 o 
  -7   0   2        0.01       -0.30      0.30 o 
  -6   0   2        0.38        0.25      0.19 o 
  -5   0   2      144.50      142.95      1.34 o 
  -4   0   2       10.94        4.02      0.18 o 
  -3   0   2       64.99       76.84      0.80 o 
  -2   0   2        8.52       12.49      0.21 o 
  -1   0   2      374.91      401.41      2.37 o 
   0   0   2      234.85      246.61      1.67 o 
   1   0   2      836.59      841.26      6.48 o 
   2   0   2      198.90      193.49      1.66 o 
   3   0   2       55.91       49.19      0.59 o 
   4   0   2      186.37      174.12      1.66 o 
   5   0   2        1.03        1.30      0.22 o 
   6   0   2        5.40        5.52      0.38 o 
   7   0   2       44.12       42.65      1.82 o 
   8   0   2        0.04       -0.46      0.64 o 
  -9   1   2        0.12        0.36      0.73 o 
  -8   1   2        1.02        0.73      0.55 o 
  -7   1   2       24.02       23.79      0.70 o 
  -6   1   2       11.36       12.62      0.54 o 
  -5   1   2       26.26       27.50      0.42 o 
  -4   1   2      653.47      597.98      4.25 o 
  -3   1   2        0.93        1.52      0.11 o 
  -2   1   2     1326.59     1365.20      8.26 o 
  -1   1   2       45.43       49.97      0.45 o 
   0   1   2      175.96      163.33      1.22 o 
   1   1   2      165.96      161.62      1.32 o 
   2   1   2      404.95      368.99      2.86 o 
   3   1   2       92.07       92.28      0.91 o 
   4   1   2       53.34       42.99      0.71 o 
   5   1   2       56.72       55.89      1.01 o 
   6   1   2        4.22        3.86      0.41 o 
   7   1   2        6.97        5.49      0.73 o 
   8   1   2        1.08        0.91      0.82 o 
  -9   2   2        0.33        0.82      0.73 o 
  -8   2   2       17.34       20.50      1.37 o 
  -7   2   2       19.66       22.18      0.79 o 
  -6   2   2       17.07       15.56      0.66 o 
  -5   2   2       92.06       88.66      0.88 o 
  -4   2   2       49.75       48.42      0.59 o 
  -3   2   2      141.48      150.67      1.17 o 
  -2   2   2       61.07       71.87      0.64 o 
  -1   2   2      289.22      312.02      2.28 o 
   0   2   2      123.70      130.73      1.04 o 
   1   2   2      735.56      748.39      5.25 o 
   2   2   2        0.51        0.86      0.10 o 
   3   2   2        0.41        1.20      0.15 o 
   4   2   2       65.84       62.12      0.80 o 
   5   2   2        0.10       -0.02      0.21 o 
   6   2   2        9.46        8.20      0.46 o 
   7   2   2        1.68        1.64      0.52 o 
  -9   3   2        2.06        1.91      0.82 o 
  -8   3   2        5.96        5.56      0.91 o 
  -7   3   2       27.23       24.68      1.50 o 
  -6   3   2       92.70       92.46      1.08 o 
  -5   3   2       92.56       87.49      0.99 o 
  -4   3   2       16.27       14.99      0.32 o 
  -3   3   2       39.05       45.15      0.48 o 
  -2   3   2      409.59      436.71      3.17 o 
  -1   3   2       12.90       10.34      0.21 o 
   0   3   2      438.42      546.08      3.91 o 
   1   3   2       68.69      106.02      0.92 o 
   2   3   2      230.66      225.94      1.88 o 
   3   3   2      213.88      217.94      1.86 o 
   4   3   2        3.97        3.95      0.24 o 
   5   3   2        8.70        9.09      0.49 o 
   6   3   2        0.22        0.27      0.32 o 
   7   3   2        8.57        8.23      0.74 o 
  -9   4   2        8.21        7.11      1.09 o 
  -8   4   2       32.20       30.28      2.05 o 
  -7   4   2       76.97       79.79      1.78 o 
  -6   4   2        3.25        2.66      0.32 o 
  -5   4   2        3.55        6.21      0.25 o 
  -4   4   2        0.68        1.07      0.13 o 
  -3   4   2       47.94       62.36      0.65 o 
  -2   4   2      290.13      356.38      2.52 o 
  -1   4   2       17.33       12.18      0.28 o 
   0   4   2      517.07      542.15      3.92 o 
   1   4   2      313.66      321.81      2.43 o 
   2   4   2       65.01       61.99      0.70 o 
   3   4   2       26.22       25.65      0.48 o 
   4   4   2       28.49       30.05      0.74 o 
   5   4   2        5.78        5.89      0.42 o 
   6   4   2        0.96        0.95      0.38 o 
  -9   5   2       11.19        9.66      1.18 o 
  -8   5   2       19.94       20.78      1.46 o 
  -7   5   2        2.69        2.53      0.45 o 
  -6   5   2        6.97        5.96      0.39 o 
  -5   5   2      223.93      220.44      2.06 o 
  -4   5   2       87.29       98.25      1.00 o 
  -3   5   2      306.25      288.20      2.15 o 
  -2   5   2      690.57      710.25      4.80 o 
  -1   5   2      187.74      211.03      1.74 o 
   0   5   2      177.44      181.43      1.52 o 
   1   5   2       87.24       85.91      0.91 o 
   2   5   2        1.01        1.33      0.17 o 
   3   5   2       41.84       40.02      0.77 o 
   4   5   2       26.21       25.13      0.74 o 
   5   5   2       12.55       13.89      0.65 o 
  -9   6   2        3.89        5.65      1.00 o 
  -8   6   2        8.85        8.60      0.74 o 
  -7   6   2       11.76       13.27      0.84 o 
  -6   6   2        0.01       -0.24      0.24 o 
  -5   6   2        1.31        1.14      0.21 o 
  -4   6   2      115.34      122.15      1.16 o 
  -3   6   2      613.99      623.34      4.33 o 
  -2   6   2      179.51      173.37      1.55 o 
  -1   6   2        4.29        5.21      0.25 o 
   0   6   2       11.65       14.72      0.37 o 
   1   6   2      106.59       99.68      1.05 o 
   2   6   2      107.61      105.10      1.58 o 
   3   6   2        0.00       -0.29      0.29 o 
   4   6   2       17.60       16.92      0.66 o 
   5   6   2       13.08       15.63      0.72 o 
  -9   7   2        1.28        0.91      0.91 o 
  -8   7   2        0.52        0.10      0.50 o 
  -7   7   2        0.44        0.41      0.50 o 
  -6   7   2        0.62        0.32      0.59 o 
  -5   7   2       92.12       97.96      1.77 o 
  -4   7   2      129.16      128.94      2.16 o 
  -3   7   2       82.71       75.16      1.05 o 
  -2   7   2      105.47      100.23      1.23 o 
  -1   7   2       69.85       64.02      0.99 o 
   0   7   2      103.49       99.47      1.50 o 
   1   7   2       11.96       12.62      0.56 o 
   2   7   2       34.31       30.36      0.79 o 
   3   7   2        9.43       10.28      0.54 o 
   4   7   2        0.77        0.71      0.35 o 
  -8   8   2        5.73        5.23      0.74 o 
  -7   8   2        6.74        9.02      1.18 o 
  -6   8   2      141.31      142.52      4.19 o 
  -5   8   2       63.25       59.72      1.84 o 
  -4   8   2       31.46       33.22      1.02 o 
  -3   8   2       66.02       66.19      1.47 o 
  -2   8   2       61.28       65.06      1.08 o 
  -1   8   2       19.79       21.26      0.72 o 
   0   8   2       11.19       10.87      0.54 o 
   1   8   2       10.29        8.33      0.47 o 
   2   8   2        0.16        0.12      0.32 o 
   3   8   2        1.01        0.92      0.36 o 
  -7   9   2       82.91       82.56      3.10 o 
  -6   9   2        0.53        0.18      0.73 o 
  -5   9   2        2.94        3.19      0.82 o 
  -4   9   2       23.93       25.15      1.64 o 
  -3   9   2       60.89       62.50      1.45 o 
  -2   9   2        2.83        2.75      0.52 o 
  -1   9   2        0.49        0.33      0.32 o 
   0   9   2        0.53        1.03      0.33 o 
   1   9   2       22.73       25.20      0.86 o 
  -7  10   2        0.15        0.18      0.82 o 
  -6  10   2       10.23       10.66      1.28 o 
  -5  10   2        6.03        5.83      1.00 o 
  -4  10   2       17.73       19.87      1.55 o 
  -3  10   2       24.92       26.70      1.64 o 
  -2  10   2        0.36        0.14      0.45 o 
  -1  10   2       37.89       44.34      1.48 o 
   0  10   2       18.42       20.16      1.03 o 
  -5  11   2        2.16        2.28      0.91 o 
  -4  11   2        0.69        1.00      0.82 o 
  -3  11   2        0.25       -0.18      0.73 o 
   1 -12   3        0.12        0.26      0.33 o 
   2 -12   3       11.01       10.69      0.61 o 
   3 -12   3        0.09       -0.32      0.45 o 
   4 -12   3        6.82        7.38      1.09 o 
   5 -12   3        0.79       -0.36      0.73 o 
   6 -12   3        0.99        0.36      0.91 o 
  -1 -11   3        3.07        3.15      0.82 o 
   0 -11   3        0.26        0.43      0.28 o 
   1 -11   3        0.45        0.93      0.29 o 
   2 -11   3        0.01       -0.27      0.30 o 
   3 -11   3        7.63        6.60      1.18 o 
   4 -11   3        3.80        3.10      0.82 o 
   5 -11   3       59.38       59.23      2.46 o 
   6 -11   3       45.32       46.38      2.28 o 
   7 -11   3        2.21        2.82      1.00 o 
  -2 -10   3        0.96        1.02      0.27 o 
  -1 -10   3        0.11       -0.09      0.26 o 
   0 -10   3       10.16       12.44      0.51 o 
   1 -10   3       24.51       24.55      0.80 o 
   2 -10   3       34.17       35.47      1.35 o 
   3 -10   3       83.01       81.49      1.51 o 
   4 -10   3       77.06       78.49      1.93 o 
   5 -10   3       30.06       30.53      1.73 o 
   6 -10   3       41.40       40.91      2.10 o 
   7 -10   3        4.08        5.10      1.09 o 
   8 -10   3       15.76       16.40      1.55 o 
  -2  -9   3        4.78        4.01      0.41 o 
  -1  -9   3       40.56       37.32      0.84 o 
   0  -9   3       22.83       20.01      0.50 o 
   1  -9   3        8.85        6.86      0.40 o 
   2  -9   3       12.32       14.41      0.69 o 
   3  -9   3      104.60      100.55      1.47 o 
   4  -9   3        0.02       -0.39      0.39 o 
   5  -9   3      126.25      122.84      3.55 o 
   6  -9   3       80.79       82.92      2.92 o 
   7  -9   3        6.38        7.84      1.09 o 
   8  -9   3        4.62        2.46      0.91 o 
  -1  -8   3       51.81       46.41      0.73 o 
   0  -8   3       12.05       11.91      0.35 o 
   1  -8   3       11.49       13.87      0.45 o 
   2  -8   3        7.05        8.40      0.32 o 
   3  -8   3      174.54      163.04      1.69 o 
   4  -8   3      228.05      223.84      2.40 o 
   5  -8   3       18.12       20.51      0.90 o 
   6  -8   3       12.84       13.85      0.87 o 
   7  -8   3       46.89       43.40      1.41 o 
   8  -8   3        0.00       -0.21      0.42 o 
   9  -8   3        3.63        2.82      1.00 o 
  -5  -7   3       24.48       23.21      0.67 o 
  -1  -7   3        0.11       -0.09      0.27 o 
   0  -7   3       48.02       51.65      0.78 o 
   1  -7   3      111.78      116.25      1.01 o 
   2  -7   3       56.46       69.78      0.80 o 
   3  -7   3      101.73       93.02      0.92 o 
   4  -7   3       81.29       70.47      1.01 o 
   5  -7   3      122.01      119.64      2.34 o 
   6  -7   3       42.56       44.31      1.15 o 
   7  -7   3        2.14        1.37      0.52 o 
   8  -7   3        0.08       -0.50      0.50 o 
   9  -7   3        0.74        1.09      0.91 o 
  -6  -6   3       48.84       44.51      1.28 o 
  -5  -6   3       58.54       59.24      1.13 o 
  -2  -6   3      114.32      125.57      3.83 o 
  -1  -6   3      158.69      179.51      4.83 o 
   0  -6   3      400.12      433.49      4.38 o 
   1  -6   3       54.35       61.88      0.61 o 
   2  -6   3       12.21       10.74      0.29 o 
   3  -6   3      167.51      147.29      1.29 o 
   4  -6   3      360.82      346.29      2.69 o 
   5  -6   3       49.56       44.41      0.73 o 
   6  -6   3       14.43       15.18      0.58 o 
   7  -6   3        0.17        0.21      0.30 o 
   8  -6   3       29.96       30.25      1.73 o 
   9  -6   3        4.26        3.01      0.91 o 
  -7  -5   3       24.45       26.70      0.97 o 
  -6  -5   3        6.90        5.00      1.09 o 
  -5  -5   3        0.45        0.36      0.21 o 
  -4  -5   3      189.27      177.30      1.86 o 
  -3  -5   3        8.64       11.48      1.09 o 
  -2  -5   3      322.51      312.01      7.38 o 
  -1  -5   3       11.99       17.63      0.55 o 
   0  -5   3      144.84      130.57      1.19 o 
   1  -5   3      186.84      169.66      1.32 o 
   2  -5   3      221.65      211.18      1.76 o 
   3  -5   3      844.11      887.19      7.10 o 
   4  -5   3      266.39      275.11      2.50 o 
   5  -5   3        4.07        3.43      0.38 o 
   6  -5   3       39.30       38.95      1.45 o 
   7  -5   3        3.19        3.00      0.50 o 
   8  -5   3       25.74       23.01      1.27 o 
   9  -5   3       48.41       42.74      2.28 o 
  -7  -4   3       10.08        9.19      0.49 o 
  -6  -4   3        6.22        5.32      0.35 o 
  -5  -4   3       46.13       51.21      0.96 o 
  -4  -4   3       68.53       69.56      0.91 o 
  -3  -4   3        1.77        2.10      0.18 o 
  -2  -4   3       14.46       27.15      1.37 o 
  -1  -4   3      562.72      624.45      9.28 o 
   0  -4   3     2029.13     2158.76     18.93 o 
   1  -4   3     1720.46     1760.07     15.01 o 
   2  -4   3       91.82       67.19      0.75 o 
   3  -4   3        0.25        0.15      0.12 o 
   4  -4   3        9.14       13.24      0.39 o 
   5  -4   3       27.51       31.75      0.67 o 
   6  -4   3        1.91        2.57      0.47 o 
   7  -4   3       56.07       58.80      3.55 o 
   8  -4   3      234.90      218.88      5.65 o 
   9  -4   3        4.24        5.47      1.09 o 
  -8  -3   3        0.00       -0.24      0.32 o 
  -7  -3   3       13.67       12.78      0.64 o 
  -6  -3   3        0.35       -0.22      0.22 o 
  -5  -3   3        1.94        3.51      0.21 o 
  -4  -3   3        4.79        4.87      0.27 o 
  -3  -3   3      632.05      667.10      7.51 o 
  -2  -3   3     1276.20     1273.94     29.37 o 
  -1  -3   3      662.24      712.41     14.76 o 
   0  -3   3      529.50      546.03      4.33 o 
   1  -3   3      186.89      170.30      1.60 o 
   2  -3   3       52.84       63.22      0.64 o 
   3  -3   3       34.09       47.22      0.58 o 
   4  -3   3       68.55       74.90      1.01 o 
   5  -3   3        4.93        4.96      0.26 o 
   6  -3   3       96.28       98.62      1.80 o 
   7  -3   3       64.34       65.83      1.86 o 
   8  -3   3        0.81       -0.36      0.73 o 
   9  -3   3        0.34        1.00      0.82 o 
  -8  -2   3       22.15       24.80      1.40 o 
  -7  -2   3        0.01        0.46      0.32 o 
  -6  -2   3        2.78        3.37      0.26 o 
  -5  -2   3      184.10      191.39      1.96 o 
  -4  -2   3      445.87      448.65      3.39 o 
  -3  -2   3       21.11       34.12      0.68 o 
  -2  -2   3        0.05        0.18      0.09 o 
  -1  -2   3      533.19      565.62      4.60 o 
   0  -2   3        0.79        1.75      0.13 o 
   1  -2   3      236.95      254.87      1.83 o 
   2  -2   3      195.69      206.65      1.66 o 
   3  -2   3      180.95      170.00      1.59 o 
   4  -2   3       19.20       16.00      0.40 o 
   5  -2   3      205.14      207.93      2.02 o 
   6  -2   3       12.54       12.89      0.61 o 
   7  -2   3        3.76        3.59      0.63 o 
   8  -2   3       17.99       18.59      1.46 o 
  -8  -1   3        1.37        2.05      0.52 o 
  -7  -1   3       14.56       14.54      0.70 o 
  -6  -1   3       79.42       76.61      1.06 o 
  -5  -1   3        8.47        9.62      0.31 o 
  -4  -1   3        3.90        4.59      0.19 o 
  -3  -1   3      249.71      230.86      1.73 o 
  -2  -1   3      134.90      137.34      1.06 o 
  -1  -1   3      398.04      385.88      2.57 o 
   0  -1   3     2614.38     2641.45     16.92 o 
   1  -1   3      307.20      333.45      2.52 o 
   2  -1   3      430.63      386.77      3.18 o 
   3  -1   3        4.58        6.85      0.24 o 
   4  -1   3        0.10        1.44      0.17 o 
   5  -1   3       17.73       14.59      0.46 o 
   6  -1   3       40.16       42.75      0.82 o 
   7  -1   3       14.17       14.49      1.28 o 
   8  -1   3       14.11       11.30      1.28 o 
  -9   0   3       13.42       15.22      1.37 o 
  -8   0   3        0.00       -0.42      0.42 o 
  -7   0   3       37.45       37.35      1.01 o 
  -6   0   3        0.00       -0.17      0.17 o 
  -5   0   3        4.09        3.89      0.24 o 
  -4   0   3       76.41       79.91      0.80 o 
  -3   0   3       22.23       20.16      0.31 o 
  -2   0   3       69.66       69.11      0.90 o 
  -1   0   3      354.18      358.24      2.27 o 
   0   0   3       37.35       40.80      0.39 o 
   1   0   3      232.96      257.69      2.47 o 
   2   0   3       15.21       10.45      0.26 o 
   3   0   3       16.48       13.74      0.30 o 
   4   0   3       83.26       93.75      1.38 o 
   5   0   3      110.67      104.01      1.34 o 
   6   0   3        1.90        2.14      0.30 o 
   7   0   3        3.97        5.09      0.64 o 
   8   0   3        4.11        3.19      0.91 o 
  -9   1   3        1.08       -0.64      0.64 o 
  -8   1   3        0.48        0.18      0.64 o 
  -7   1   3        1.19        1.38      0.37 o 
  -6   1   3       13.44       15.96      0.44 o 
  -5   1   3        0.14       -0.06      0.12 o 
  -4   1   3       15.11       10.19      0.27 o 
  -3   1   3      290.09      274.89      2.09 o 
  -2   1   3      259.09      269.23      1.79 o 
  -1   1   3       49.92       60.12      0.52 o 
   0   1   3      175.51      171.09      1.35 o 
   1   1   3        3.37        5.44      0.30 o 
   2   1   3      445.37      428.42      3.34 o 
   3   1   3       68.13       76.21      0.84 o 
   4   1   3       43.82       43.68      0.69 o 
   5   1   3        5.29        5.46      0.33 o 
   6   1   3       33.48       35.09      0.95 o 
   7   1   3       17.55       19.59      1.03 o 
  -9   2   3       11.58       10.21      1.09 o 
  -8   2   3       17.27       16.31      1.28 o 
  -7   2   3       13.80       15.53      0.73 o 
  -6   2   3       89.53       96.36      1.04 o 
  -5   2   3      112.04      103.50      1.19 o 
  -4   2   3      365.47      361.35      2.75 o 
  -3   2   3      291.45      307.97      2.21 o 
  -2   2   3        3.66        1.39      0.17 o 
  -1   2   3       11.01       13.31      0.26 o 
   0   2   3        9.28       10.45      0.28 o 
   1   2   3       11.05       18.81      0.28 o 
   2   2   3      100.90      129.31      1.22 o 
   3   2   3        1.59        2.41      0.20 o 
   4   2   3      123.01      129.26      1.41 o 
   5   2   3       92.37       91.48      1.40 o 
   6   2   3        4.12        4.44      0.47 o 
   7   2   3        0.64        0.59      0.52 o 
  -9   3   3        0.10       -0.18      0.64 o 
  -8   3   3       71.77       70.35      2.55 o 
  -7   3   3      106.41      103.93      2.38 o 
  -6   3   3       41.10       44.38      0.77 o 
  -5   3   3      248.67      246.05      2.06 o 
  -4   3   3      156.72      135.18      1.17 o 
  -3   3   3       56.38       74.50      0.73 o 
  -2   3   3       40.19       48.60      0.58 o 
  -1   3   3     1043.97     1250.91     12.10 o 
   0   3   3      291.46      316.34      2.41 o 
   1   3   3      360.75      340.06      2.58 o 
   2   3   3      480.11      477.34      3.75 o 
   3   3   3       99.64      103.31      1.17 o 
   4   3   3       52.77       48.94      0.98 o 
   5   3   3        7.09        7.08      0.47 o 
   6   3   3        0.47       -0.35      0.35 o 
  -9   4   3        5.33        5.65      1.00 o 
  -8   4   3        0.26        0.58      0.52 o 
  -7   4   3       97.50       96.65      1.78 o 
  -6   4   3      182.87      187.07      2.24 o 
  -5   4   3        5.16        5.09      0.26 o 
  -4   4   3       68.90       63.28      0.66 o 
  -3   4   3      118.24      119.48      1.06 o 
  -2   4   3       14.80       18.54      0.34 o 
  -1   4   3        0.00        1.01      0.14 o 
   0   4   3      286.82      294.61      2.31 o 
   1   4   3      515.76      519.73      3.84 o 
   2   4   3      154.14      143.98      1.59 o 
   3   4   3        5.59        5.43      0.28 o 
   4   4   3        0.34        0.01      0.43 o 
   5   4   3       25.78       28.00      0.86 o 
   6   4   3       15.46       16.93      0.97 o 
  -9   5   3        0.50        1.00      0.82 o 
  -8   5   3       70.11       68.43      2.55 o 
  -7   5   3       87.41       89.33      2.46 o 
  -6   5   3       10.64       10.18      0.45 o 
  -5   5   3        5.59        6.35      0.31 o 
  -4   5   3        9.03        9.04      0.30 o 
  -3   5   3       23.14       18.73      0.43 o 
  -2   5   3       65.48       74.44      0.82 o 
  -1   5   3      325.91      331.56      2.61 o 
   0   5   3       86.99       85.25      0.96 o 
   1   5   3       86.47       84.59      0.97 o 
   2   5   3       74.39       71.46      1.06 o 
   3   5   3       39.55       38.12      1.43 o 
   4   5   3       44.58       45.52      1.07 o 
   5   5   3        0.14        0.70      0.37 o 
  -9   6   3        4.95        4.65      1.00 o 
  -8   6   3        5.71        6.05      0.67 o 
  -7   6   3       47.95       47.74      2.46 o 
  -6   6   3       15.51       15.16      0.64 o 
  -5   6   3        3.38        3.74      0.27 o 
  -4   6   3       18.68       19.38      0.46 o 
  -3   6   3      125.06      141.06      1.35 o 
  -2   6   3      348.60      349.61      2.99 o 
  -1   6   3       97.40       85.33      1.02 o 
   0   6   3       77.90       64.27      0.99 o 
   1   6   3       75.74       73.34      1.18 o 
   2   6   3       55.99       57.78      1.16 o 
   3   6   3        6.21        7.18      0.47 o 
   4   6   3        9.59       10.13      0.58 o 
  -9   7   3        8.89        7.20      1.18 o 
  -8   7   3       18.08       18.32      1.06 o 
  -7   7   3        1.16        2.12      0.54 o 
  -6   7   3       14.04       12.28      0.73 o 
  -5   7   3        0.01       -0.18      0.39 o 
  -4   7   3      370.36      366.71      4.94 o 
  -3   7   3      336.26      316.04      3.71 o 
  -2   7   3        4.00        3.48      0.31 o 
  -1   7   3        1.91        0.41      0.24 o 
   0   7   3       39.28       41.78      1.00 o 
   1   7   3       68.50       69.51      1.32 o 
   2   7   3        0.06        0.22      0.29 o 
   3   7   3        0.49        0.01      0.33 o 
  -8   8   3        0.92        1.82      0.82 o 
  -7   8   3        2.27        2.46      0.82 o 
  -6   8   3       89.72       90.92      2.45 o 
  -5   8   3      100.51       93.97      2.41 o 
  -4   8   3        5.04        4.94      0.50 o 
  -3   8   3        0.29        0.79      0.37 o 
  -2   8   3       28.02       25.42      1.06 o 
  -1   8   3       12.68       12.86      0.69 o 
   0   8   3       19.85       20.93      0.77 o 
   1   8   3       17.59       17.94      0.88 o 
   2   8   3        0.00       -0.33      0.33 o 
  -8   9   3        0.13        0.00      0.91 o 
  -7   9   3        0.20        0.09      0.82 o 
  -6   9   3        1.49        1.73      0.82 o 
  -5   9   3        0.15       -0.09      0.64 o 
  -4   9   3       17.92       15.40      1.37 o 
  -3   9   3       34.64       33.35      1.82 o 
  -2   9   3       21.39       24.63      1.13 o 
  -1   9   3        2.05        2.67      0.54 o 
   0   9   3        0.25        0.00      0.45 o 
   1   9   3        0.48        0.64      0.48 o 
  -6  10   3       14.06       13.67      1.46 o 
  -5  10   3        9.54        9.02      1.18 o 
  -4  10   3        2.20        3.92      0.91 o 
  -3  10   3       17.07       20.41      1.64 o 
  -2  10   3       12.34       10.93      1.18 o 
  -1  10   3        1.03        0.08      0.54 o 
   1 -12   4        3.44        3.47      0.40 o 
   2 -12   4        3.25        3.52      0.45 o 
   3 -12   4        0.74        0.41      0.48 o 
   4 -12   4        6.41        8.38      1.09 o 
   5 -12   4        8.88        9.11      1.18 o 
   6 -12   4        4.39        5.19      1.09 o 
  -1 -11   4        0.12        0.18      0.26 o 
   0 -11   4        0.00       -0.22      0.22 o 
   1 -11   4        0.04       -0.29      0.29 o 
   2 -11   4        1.24        0.76      0.32 o 
   3 -11   4       37.70       38.16      1.03 o 
   4 -11   4        5.85        4.65      0.91 o 
   5 -11   4       14.85       11.30      1.28 o 
   6 -11   4        0.66        0.00      0.82 o 
   7 -11   4       22.94       20.05      1.73 o 
  -2 -10   4       16.14       18.73      0.54 o 
  -1 -10   4       12.00       12.63      0.54 o 
   0 -10   4       36.53       38.70      0.82 o 
   1 -10   4       50.71       49.95      1.01 o 
   2 -10   4       83.94       79.90      1.40 o 
   3 -10   4       15.02       14.05      0.65 o 
   4 -10   4        1.47        1.69      0.45 o 
   5 -10   4       10.53        8.47      1.09 o 
   6 -10   4        0.00        0.55      0.73 o 
   7 -10   4       39.69       40.37      2.19 o 
   8 -10   4       28.65       31.35      2.10 o 
  -1  -9   4       55.07       50.44      0.91 o 
   0  -9   4      214.25      202.87      2.49 o 
   1  -9   4      110.08      106.72      1.41 o 
   2  -9   4        9.65        9.80      0.43 o 
   3  -9   4        0.10       -0.07      0.24 o 
   4  -9   4       39.02       40.42      1.29 o 
   5  -9   4       37.55       37.91      1.91 o 
   6  -9   4       18.53       17.95      1.46 o 
   7  -9   4        7.92        8.84      1.09 o 
   8  -9   4        6.99        7.95      0.82 o 
  -1  -8   4      117.51      112.04      1.58 o 
   0  -8   4       20.09       20.10      0.41 o 
   1  -8   4       13.28       17.77      0.40 o 
   2  -8   4       31.88       32.90      0.59 o 
   3  -8   4       62.23       68.28      0.94 o 
   4  -8   4      138.43      142.67      1.87 o 
   5  -8   4       35.07       32.58      1.09 o 
   6  -8   4        0.34        0.53      0.42 o 
   7  -8   4       17.41       18.25      1.06 o 
   8  -8   4       20.69       24.19      1.22 o 
   9  -8   4        0.93        1.73      0.91 o 
  -5  -7   4       22.26       20.41      0.58 o 
  -1  -7   4       26.52       27.34      0.57 o 
   0  -7   4      318.26      307.02      2.79 o 
   1  -7   4       89.23       83.32      0.94 o 
   2  -7   4      158.10      153.71      1.44 o 
   3  -7   4       25.29       24.73      0.43 o 
   4  -7   4       65.58       68.59      0.86 o 
   5  -7   4       17.26       14.62      0.58 o 
   6  -7   4       41.39       43.13      1.15 o 
   7  -7   4       60.86       64.10      1.42 o 
   8  -7   4       22.09       23.52      1.16 o 
   9  -7   4        0.12        1.46      0.91 o 
  -6  -6   4       17.07       16.50      0.77 o 
  -5  -6   4      153.14      146.41      2.55 o 
  -2  -6   4      124.87      149.35      4.37 o 
  -1  -6   4       25.52       20.15      0.68 o 
   0  -6   4      226.67      252.94      2.00 o 
   1  -6   4        0.61       -0.03      0.12 o 
   2  -6   4        3.99        8.11      0.23 o 
   3  -6   4      176.65      152.20      1.53 o 
   4  -6   4      505.52      514.26      5.90 o 
   5  -6   4      325.83      336.50      4.39 o 
   6  -6   4       13.74       13.71      0.51 o 
   7  -6   4        2.17        3.00      1.23 o 
   8  -6   4        0.01        0.09      0.73 o 
   9  -6   4        0.01        0.46      0.82 o 
  -7  -5   4       23.40       24.13      0.90 o 
  -6  -5   4       28.83       28.77      0.84 o 
  -5  -5   4        1.98        1.39      0.22 o 
  -4  -5   4       20.51       20.03      0.39 o 
  -3  -5   4       93.95       84.84      2.92 o 
  -2  -5   4       77.11       61.70      0.99 o 
  -1  -5   4        6.63       11.14      0.59 o 
   0  -5   4       52.00       42.66      0.54 o 
   1  -5   4      726.11      771.30      6.73 o 
   2  -5   4      873.54      885.06      8.59 o 
   3  -5   4      649.74      588.79      4.85 o 
   4  -5   4      141.86      136.69      1.47 o 
   5  -5   4        0.77        0.65      0.26 o 
   6  -5   4        0.00        0.07      0.28 o 
   7  -5   4        8.90        6.78      0.57 o 
   8  -5   4        0.05        0.73      0.73 o 
   9  -5   4        0.08        0.00      0.82 o 
  -7  -4   4        1.04        1.56      0.33 o 
  -6  -4   4        3.47        3.65      0.32 o 
  -5  -4   4       77.21       77.02      0.92 o 
  -4  -4   4       66.72       62.89      1.00 o 
  -3  -4   4        0.01       -0.01      0.11 o 
  -2  -4   4        9.94        6.61      0.38 o 
  -1  -4   4     1106.02     1218.75     14.06 o 
   0  -4   4      929.21     1012.14      7.91 o 
   1  -4   4        6.77       10.92      0.45 o 
   2  -4   4       33.87       30.85      0.52 o 
   3  -4   4       76.56       67.73      0.71 o 
   4  -4   4       35.58       29.86      0.57 o 
   5  -4   4       10.94       12.28      0.47 o 
   6  -4   4       21.20       20.05      0.60 o 
   7  -4   4       23.96       24.43      1.20 o 
   8  -4   4        0.76        2.00      0.82 o 
   9  -4   4       13.83       13.85      1.46 o 
  -8  -3   4        5.52        6.93      0.51 o 
  -7  -3   4        0.10       -0.17      0.35 o 
  -6  -3   4       11.39       11.72      0.49 o 
  -5  -3   4       35.56       41.37      0.61 o 
  -4  -3   4       20.29       15.73      0.34 o 
  -3  -3   4      295.33      341.56      3.14 o 
  -2  -3   4      510.44      505.58      6.28 o 
  -1  -3   4      234.43      308.07      2.34 o 
   0  -3   4       25.19       18.78      0.29 o 
   1  -3   4      163.24      187.20      1.53 o 
   2  -3   4       78.87       97.49      1.06 o 
   3  -3   4      196.44      182.17      1.58 o 
   4  -3   4      148.13      126.90      1.36 o 
   5  -3   4        0.25        0.11      0.18 o 
   6  -3   4        5.32        4.44      0.35 o 
   7  -3   4       11.76       10.48      0.83 o 
   8  -3   4        0.38        0.00      0.73 o 
  -8  -2   4        1.14        1.42      0.46 o 
  -7  -2   4        0.63        0.43      0.32 o 
  -6  -2   4       16.50       16.38      0.50 o 
  -5  -2   4       84.77       90.97      1.09 o 
  -4  -2   4       31.56       38.26      0.50 o 
  -3  -2   4       93.05       95.37      0.81 o 
  -2  -2   4       13.92       19.29      0.26 o 
  -1  -2   4       88.71       83.37      0.76 o 
   0  -2   4       41.88       25.16      0.38 o 
   1  -2   4        7.82       10.51      0.27 o 
   2  -2   4      220.00      184.23      1.45 o 
   3  -2   4       46.09       42.18      0.61 o 
   4  -2   4        2.25        1.14      0.19 o 
   5  -2   4        8.25        6.89      0.29 o 
   6  -2   4        4.25        4.35      0.58 o 
   7  -2   4        0.21       -0.09      0.64 o 
   8  -2   4       10.23        8.47      1.09 o 
  -8  -1   4       23.31       25.98      1.06 o 
  -7  -1   4       32.70       30.39      0.84 o 
  -6  -1   4        0.20       -0.20      0.20 o 
  -5  -1   4       25.57       23.06      0.48 o 
  -4  -1   4       17.51       17.48      0.37 o 
  -3  -1   4       20.59       22.19      0.35 o 
  -2  -1   4       96.79       95.81      0.82 o 
  -1  -1   4      157.82      167.82      1.31 o 
   0  -1   4        1.17        0.44      0.11 o 
   1  -1   4      280.76      283.36      2.07 o 
   2  -1   4       77.31       69.65      0.80 o 
   3  -1   4       45.64       43.63      0.62 o 
   4  -1   4       46.63       41.28      0.60 o 
   5  -1   4        6.18        6.25      0.56 o 
   6  -1   4       77.10       74.54      2.03 o 
   7  -1   4       17.49       16.95      1.37 o 
   8  -1   4        2.23        0.73      0.82 o 
  -9   0   4       11.40       12.76      1.28 o 
  -8   0   4       11.66       12.47      0.80 o 
  -7   0   4       10.99       10.14      0.54 o 
  -6   0   4       10.05       12.82      0.43 o 
  -5   0   4       91.28       89.10      0.98 o 
  -4   0   4      144.89      165.90      1.39 o 
  -3   0   4        0.10        0.81      0.11 o 
  -2   0   4      206.70      213.09      1.65 o 
  -1   0   4      750.31      791.37      4.88 o 
   0   0   4      717.49      792.67      4.89 o 
   1   0   4       33.62       31.20      0.44 o 
   2   0   4       14.28       12.31      0.29 o 
   3   0   4       28.41       23.79      0.45 o 
   4   0   4       10.66       12.61      0.40 o 
   5   0   4       15.99       17.73      0.53 o 
   6   0   4        6.69        6.45      0.51 o 
   7   0   4        2.01        0.18      0.73 o 
  -9   1   4        2.48        4.74      0.91 o 
  -8   1   4        1.03        1.37      0.73 o 
  -7   1   4       13.61       13.38      0.64 o 
  -6   1   4      110.32      115.88      1.34 o 
  -5   1   4       19.28       15.45      0.38 o 
  -4   1   4      469.27      479.96      3.76 o 
  -3   1   4      628.86      621.47      4.45 o 
  -2   1   4      317.54      350.65      2.30 o 
  -1   1   4     1039.07     1189.65      7.26 o 
   0   1   4       95.44      101.96      0.93 o 
   1   1   4       54.18       78.98      0.81 o 
   2   1   4        5.74        8.14      0.27 o 
   3   1   4      236.52      224.70      1.99 o 
   4   1   4       57.17       54.27      0.82 o 
   5   1   4       41.94       42.77      0.83 o 
   6   1   4       61.85       64.63      1.71 o 
   7   1   4       20.08       21.23      1.46 o 
  -9   2   4       26.00       29.43      1.73 o 
  -8   2   4       23.97       21.87      1.46 o 
  -7   2   4       25.54       25.00      1.07 o 
  -6   2   4      247.26      250.22      2.20 o 
  -5   2   4       34.76       42.35      0.61 o 
  -4   2   4        3.97        3.37      0.21 o 
  -3   2   4     1233.08     1235.26      8.06 o 
  -2   2   4      604.79      619.00      4.17 o 
  -1   2   4        0.80        0.41      0.18 o 
   0   2   4      169.39      198.23      1.61 o 
   1   2   4      147.44      137.19      1.18 o 
   2   2   4       13.66       17.02      0.39 o 
   3   2   4        5.20        4.70      0.28 o 
   4   2   4       76.72       82.97      1.19 o 
   5   2   4       97.17       97.62      1.72 o 
   6   2   4       25.80       27.29      1.16 o 
   7   2   4        0.01       -0.18      0.73 o 
  -9   3   4        2.79        0.73      0.73 o 
  -8   3   4       20.17       20.32      1.46 o 
  -7   3   4       52.96       54.24      1.64 o 
  -6   3   4        1.42        1.45      0.26 o 
  -5   3   4       40.28       40.83      0.68 o 
  -4   3   4      673.03      705.91      5.95 o 
  -3   3   4      339.04      327.66      2.56 o 
  -2   3   4       24.40       19.13      0.39 o 
  -1   3   4        5.43       13.25      0.31 o 
   0   3   4       49.63       62.83      0.68 o 
   1   3   4       18.25       14.80      0.35 o 
   2   3   4      122.85      123.87      1.37 o 
   3   3   4       98.32       99.90      1.34 o 
   4   3   4       16.73       14.70      0.72 o 
   5   3   4       19.73       21.27      0.81 o 
   6   3   4        6.86        9.84      0.77 o 
  -9   4   4        0.00        0.27      0.73 o 
  -8   4   4        1.21        1.59      0.57 o 
  -7   4   4       38.63       43.01      1.15 o 
  -6   4   4      180.98      184.06      2.06 o 
  -5   4   4       51.07       46.56      0.83 o 
  -4   4   4       10.06        9.66      0.43 o 
  -3   4   4      165.96      166.73      1.51 o 
  -2   4   4       82.00       82.29      0.99 o 
  -1   4   4       52.41       58.03      1.09 o 
   0   4   4        0.42        0.02      0.16 o 
   1   4   4      222.37      239.83      2.14 o 
   2   4   4      125.84      123.22      1.41 o 
   3   4   4       28.38       26.43      1.08 o 
   4   4   4       30.94       33.82      0.95 o 
   5   4   4       21.71       25.20      1.10 o 
  -9   5   4        1.26        0.55      0.73 o 
  -8   5   4       19.06       18.68      1.37 o 
  -7   5   4       59.25       59.73      1.41 o 
  -6   5   4       27.47       27.99      0.69 o 
  -5   5   4      103.02       97.55      1.17 o 
  -4   5   4       88.74       88.61      2.18 o 
  -3   5   4        6.05        6.85      0.28 o 
  -2   5   4      103.52       98.88      1.02 o 
  -1   5   4       15.45       17.84      0.47 o 
   0   5   4      558.47      538.49      4.33 o 
   1   5   4      272.17      254.43      2.68 o 
   2   5   4       14.23       14.43      0.63 o 
   3   5   4        0.64       -0.17      0.29 o 
   4   5   4       11.04       12.02      1.06 o 
  -9   6   4       11.00        9.75      1.28 o 
  -8   6   4       29.84       28.07      1.64 o 
  -7   6   4       80.75       79.60      2.69 o 
  -6   6   4       25.72       27.21      0.96 o 
  -5   6   4       11.75       12.94      0.60 o 
  -4   6   4       37.31       34.13      0.81 o 
  -3   6   4       13.20       11.76      0.58 o 
  -2   6   4      468.57      427.74      4.19 o 
  -1   6   4      218.73      185.50      2.13 o 
   0   6   4        6.22        3.98      0.36 o 
   1   6   4        1.11        2.66      0.37 o 
   2   6   4       16.40       15.89      0.68 o 
   3   6   4        8.39        7.79      0.68 o 
   4   6   4        4.53        4.66      0.64 o 
  -8   7   4       10.75        8.62      0.80 o 
  -7   7   4       17.88       18.11      1.00 o 
  -6   7   4        3.39        2.54      0.54 o 
  -5   7   4        6.65        7.07      0.77 o 
  -4   7   4       17.71       15.63      0.79 o 
  -3   7   4       19.96       19.45      0.82 o 
  -2   7   4        6.12        3.51      0.41 o 
  -1   7   4        0.62       -0.12      0.32 o 
   0   7   4       20.17       15.82      0.70 o 
   1   7   4       40.80       38.41      1.09 o 
   2   7   4       16.63       16.82      1.00 o 
   3   7   4        0.30        0.23      0.50 o 
  -8   8   4        0.00        0.00      0.73 o 
  -7   8   4        1.04       -0.46      0.82 o 
  -6   8   4        4.14        2.37      0.91 o 
  -5   8   4        0.11       -0.73      0.73 o 
  -4   8   4        6.80        5.38      0.91 o 
  -3   8   4        2.52        1.82      0.73 o 
  -2   8   4       27.07       24.29      1.13 o 
  -1   8   4       17.90       16.45      0.93 o 
   0   8   4        6.84        7.04      1.28 o 
   1   8   4       13.75       16.21      0.97 o 
  -7   9   4       12.34       12.67      1.46 o 
  -6   9   4        1.04        2.19      0.82 o 
  -5   9   4        0.73       -0.18      0.64 o 
  -4   9   4        9.57        8.66      1.09 o 
  -3   9   4        1.63        1.28      0.73 o 
  -2   9   4        0.04        0.09      0.64 o 
  -1   9   4       23.34       26.15      1.73 o 
   0   9   4       31.80       36.68      1.42 o 
  -5  10   4        3.71        3.83      1.00 o 
  -4  10   4        0.05        0.73      0.82 o 
  -3  10   4       13.02       15.58      1.46 o 
   0 -12   5       23.98       27.12      0.93 o 
   1 -12   5        2.82        4.03      0.40 o 
   2 -12   5        9.60       11.27      0.61 o 
   3 -12   5        2.26        1.98      0.54 o 
   4 -12   5        8.94       10.48      1.18 o 
   5 -12   5       21.31       22.87      1.64 o 
   6 -12   5       15.51       15.40      1.55 o 
  -1 -11   5        6.66        7.98      0.45 o 
   0 -11   5        1.22        2.39      0.33 o 
   1 -11   5       30.45       32.87      1.48 o 
   2 -11   5       24.74       27.70      0.82 o 
   3 -11   5       32.68       34.23      2.28 o 
   4 -11   5       73.14       67.07      2.55 o 
   5 -11   5       24.44       22.51      1.64 o 
   6 -11   5        4.52        4.19      1.00 o 
   7 -11   5        0.13        1.00      0.91 o 
  -2 -10   5        1.85        2.42      0.26 o 
  -1 -10   5       47.62       48.34      1.03 o 
   0 -10   5       69.90       78.26      2.42 o 
   1 -10   5       38.04       36.21      1.07 o 
   2 -10   5      165.38      160.96      2.30 o 
   3 -10   5       60.85       55.40      1.21 o 
   4 -10   5        0.72        0.49      0.82 o 
   5 -10   5        2.12        3.28      0.82 o 
   6 -10   5        1.30        1.18      0.82 o 
   7 -10   5        8.12        9.93      1.28 o 
   8 -10   5       18.06       19.83      1.22 o 
  -1  -9   5       59.45       56.13      1.46 o 
   0  -9   5      369.35      361.29      4.63 o 
   1  -9   5       85.47       83.94      1.20 o 
   2  -9   5       39.99       38.00      0.88 o 
   3  -9   5       37.23       38.77      0.84 o 
   4  -9   5       49.71       50.74      1.45 o 
   5  -9   5       17.67       19.41      1.37 o 
   6  -9   5       15.80       13.58      1.28 o 
   7  -9   5        9.99       11.57      1.28 o 
   8  -9   5        2.80        3.19      1.00 o 
  -1  -8   5      396.28      384.49      4.40 o 
   0  -8   5        9.13        7.95      0.32 o 
   1  -8   5        1.51        0.68      0.19 o 
   2  -8   5      141.91      147.38      1.55 o 
   3  -8   5        2.69        3.34      0.27 o 
   4  -8   5       66.29       64.10      1.28 o 
   5  -8   5        0.05        0.36      0.39 o 
   6  -8   5        0.62        0.50      0.45 o 
   7  -8   5        5.85        7.13      0.59 o 
   8  -8   5       47.57       50.17      1.68 o 
  -5  -7   5        4.73        3.52      0.28 o 
  -1  -7   5       30.67       19.85      0.51 o 
   0  -7   5      200.35      215.80      2.05 o 
   1  -7   5       59.17       60.37      0.71 o 
   2  -7   5      125.87      136.04      1.43 o 
   3  -7   5        9.36        9.22      0.35 o 
   4  -7   5        2.59        3.17      0.30 o 
   5  -7   5       69.85       68.93      1.63 o 
   6  -7   5      104.31      100.61      2.17 o 
   7  -7   5       91.27       96.14      2.19 o 
   8  -7   5       10.79       12.76      1.28 o 
  -6  -6   5       19.02       18.24      0.67 o 
  -5  -6   5       35.27       32.44      0.96 o 
  -4  -6   5       82.19       81.74      1.82 o 
  -2  -6   5        0.55        0.13      0.18 o 
  -1  -6   5      276.62      278.38      2.92 o 
   0  -6   5       16.27       16.25      0.28 o 
   1  -6   5        0.28        1.93      0.22 o 
   2  -6   5        0.56        2.07      0.25 o 
   3  -6   5      408.58      438.56      3.87 o 
   4  -6   5      231.43      226.37      2.45 o 
   5  -6   5       25.74       23.73      0.66 o 
   6  -6   5        6.48        6.63      0.48 o 
   7  -6   5        7.06        8.16      0.71 o 
   8  -6   5        8.65       10.93      1.28 o 
  -7  -5   5        0.00       -0.42      0.42 o 
  -6  -5   5        2.41        2.47      0.32 o 
  -5  -5   5       52.53       53.60      0.78 o 
  -4  -5   5        6.13        5.95      0.25 o 
  -3  -5   5        2.94        1.96      0.15 o 
  -2  -5   5       23.67       22.09      0.35 o 
  -1  -5   5       84.49       86.56      1.16 o 
   0  -5   5       20.97       22.77      0.35 o 
   1  -5   5      666.53      707.25      6.24 o 
   2  -5   5      261.62      275.79      3.19 o 
   3  -5   5       26.79       32.83      0.53 o 
   4  -5   5       41.89       44.46      0.73 o 
   5  -5   5       16.26       14.30      0.59 o 
   6  -5   5        0.29        0.13      0.27 o 
   7  -5   5       14.21       14.47      0.78 o 
  -7  -4   5       31.16       32.33      0.84 o 
  -6  -4   5       25.70       25.28      0.66 o 
  -5  -4   5        0.39        0.16      0.18 o 
  -4  -4   5        9.75       10.05      0.28 o 
  -3  -4   5        0.61        0.31      0.15 o 
  -2  -4   5       73.61       78.62      0.95 o 
  -1  -4   5       96.82       75.65      0.87 o 
   0  -4   5      136.36      133.46      1.38 o 
   1  -4   5        6.10        2.18      0.15 o 
   2  -4   5       14.49       13.69      0.37 o 
   3  -4   5      113.92       95.58      1.01 o 
   4  -4   5        3.18        4.30      0.31 o 
   5  -4   5       25.17       25.43      0.73 o 
   6  -4   5       12.53       11.45      0.51 o 
   7  -4   5        4.19        5.82      1.23 o 
   8  -4   5        3.72        1.46      0.82 o 
  -8  -3   5       10.68       10.55      0.76 o 
  -7  -3   5        1.07        1.09      0.32 o 
  -6  -3   5        0.21        0.18      0.24 o 
  -5  -3   5       26.02       25.48      0.50 o 
  -4  -3   5      216.40      215.42      1.97 o 
  -3  -3   5      192.78      201.28      1.97 o 
  -2  -3   5      165.81      165.53      1.64 o 
  -1  -3   5       20.02       27.86      0.42 o 
   0  -3   5      208.92      259.56      2.21 o 
   1  -3   5      172.15      179.51      1.64 o 
   2  -3   5       89.16       91.18      0.92 o 
   3  -3   5        3.81        8.67      0.56 o 
   4  -3   5       22.76       21.19      0.55 o 
   5  -3   5       21.15       22.48      0.70 o 
   6  -3   5        6.15        6.36      0.49 o 
   7  -3   5       10.52       10.30      1.09 o 
   8  -3   5        3.65        3.55      0.91 o 
  -8  -2   5        0.06        0.27      0.42 o 
  -7  -2   5       19.25       20.10      0.68 o 
  -6  -2   5       49.96       48.88      0.87 o 
  -5  -2   5      150.39      151.95      1.56 o 
  -4  -2   5       51.79       46.67      0.63 o 
  -3  -2   5      155.10      176.11      1.52 o 
  -2  -2   5       12.64        8.40      0.22 o 
  -1  -2   5      278.26      298.94      2.35 o 
   0  -2   5      222.33      273.50      2.20 o 
   1  -2   5       50.63       54.10      0.62 o 
   2  -2   5       71.29       63.88      0.89 o 
   3  -2   5      351.21      330.58      3.34 o 
   4  -2   5      143.81      142.32      1.52 o 
   5  -2   5        7.23        8.10      0.38 o 
   6  -2   5        1.69        1.42      0.37 o 
   7  -2   5        0.62        0.00      0.64 o 
   8  -2   5        4.20        2.10      0.82 o 
  -8  -1   5       10.08       10.58      1.55 o 
  -7  -1   5       35.55       35.98      0.96 o 
  -6  -1   5       71.63       73.19      1.06 o 
  -5  -1   5       34.72       28.20      0.54 o 
  -4  -1   5        0.21        1.05      0.16 o 
  -3  -1   5       56.76       72.62      1.21 o 
  -2  -1   5      785.45      922.10      6.82 o 
  -1  -1   5      264.97      335.29      2.50 o 
   0  -1   5      615.14      650.36      4.26 o 
   1  -1   5      774.56      778.63      5.09 o 
   2  -1   5      434.26      437.59      3.69 o 
   3  -1   5      154.27      158.00      1.59 o 
   4  -1   5       13.63       10.89      0.39 o 
   5  -1   5        2.77        2.33      0.32 o 
   6  -1   5        0.29        0.87      0.55 o 
   7  -1   5        9.35        8.29      1.00 o 
   8  -1   5        5.11        3.74      1.00 o 
  -9   0   5       11.83       13.76      1.28 o 
  -8   0   5       37.78       41.73      1.91 o 
  -7   0   5       30.88       30.59      1.10 o 
  -6   0   5       24.64       26.91      0.77 o 
  -5   0   5      210.42      215.24      2.10 o 
  -4   0   5      381.52      384.71      3.88 o 
  -3   0   5      115.08      108.68      1.01 o 
  -2   0   5     1278.38     1417.28      9.78 o 
  -1   0   5       14.35       14.83      0.28 o 
   0   0   5       61.44       66.70      0.65 o 
   1   0   5     1400.24     1388.45     10.20 o 
   2   0   5      207.03      189.61      1.70 o 
   3   0   5        0.80        1.19      0.17 o 
   4   0   5       34.83       29.21      0.62 o 
   5   0   5       13.47       12.19      0.55 o 
   6   0   5        1.22        1.59      0.52 o 
   7   0   5        0.06       -0.64      0.64 o 
  -9   1   5        1.59        1.28      0.73 o 
  -8   1   5       27.34       28.16      1.55 o 
  -7   1   5       90.45       88.33      1.69 o 
  -6   1   5       17.29       16.08      0.59 o 
  -5   1   5        6.58        7.42      0.30 o 
  -4   1   5      220.76      272.37      2.28 o 
  -3   1   5      365.83      369.57      3.01 o 
  -2   1   5        1.04        5.82      0.20 o 
  -1   1   5      292.00      304.47      2.20 o 
   0   1   5      976.50     1051.82      7.37 o 
   1   1   5      221.10      185.75      1.66 o 
   2   1   5       45.05       36.34      0.59 o 
   3   1   5        7.70       10.13      0.54 o 
   4   1   5       14.16       12.97      0.49 o 
   5   1   5        0.02       -0.30      0.32 o 
   6   1   5       21.41       22.33      1.55 o 
   7   1   5        7.25        6.93      1.09 o 
  -9   2   5        5.84        5.01      0.91 o 
  -8   2   5       11.44       12.12      1.18 o 
  -7   2   5        0.37       -0.23      0.44 o 
  -6   2   5        8.10        8.59      0.42 o 
  -5   2   5       19.81       20.93      0.45 o 
  -4   2   5        1.97        1.29      0.20 o 
  -3   2   5      237.74      246.21      2.55 o 
  -2   2   5     1124.27     1167.56      7.65 o 
  -1   2   5       68.18       69.23      0.77 o 
   0   2   5        0.16        0.10      0.14 o 
   1   2   5      101.82       92.05      1.36 o 
   2   2   5       76.69       71.84      0.96 o 
   3   2   5       48.34       53.72      0.93 o 
   4   2   5        5.43        6.38      0.44 o 
   5   2   5       50.56       52.67      2.46 o 
   6   2   5        9.98       11.30      1.18 o 
  -9   3   5        0.86        1.00      0.73 o 
  -8   3   5        1.40        0.73      0.64 o 
  -7   3   5        0.16       -0.34      0.42 o 
  -6   3   5        5.27        5.57      0.47 o 
  -5   3   5       10.03       10.16      0.42 o 
  -4   3   5      256.99      253.53      2.31 o 
  -3   3   5      227.85      247.44      2.07 o 
  -2   3   5       40.98       33.40      0.56 o 
  -1   3   5      257.50      248.24      2.03 o 
   0   3   5       74.61       77.33      0.89 o 
   1   3   5       34.37       32.10      0.58 o 
   2   3   5       57.82       55.60      0.86 o 
   3   3   5       23.66       21.37      0.72 o 
   4   3   5      110.52      111.50      1.89 o 
   5   3   5       52.31       60.87      2.28 o 
  -9   4   5        0.40        1.37      0.82 o 
  -8   4   5        1.74        1.98      0.59 o 
  -7   4   5        2.35        2.07      0.46 o 
  -6   4   5       28.99       27.40      0.81 o 
  -5   4   5       73.16       75.06      1.45 o 
  -4   4   5      204.82      193.01      2.08 o 
  -3   4   5      471.51      475.44      3.95 o 
  -2   4   5       35.31       31.93      0.56 o 
  -1   4   5       33.58       29.41      0.51 o 
   0   4   5      146.21      142.35      1.47 o 
   1   4   5        2.40        1.48      0.29 o 
   2   4   5      357.47      341.57      3.83 o 
   3   4   5       77.50       77.68      1.51 o 
   4   4   5        0.25       -0.19      0.42 o 
   5   4   5        0.08       -0.45      0.45 o 
  -9   5   5        1.58        3.64      0.91 o 
  -8   5   5       20.55       17.86      1.37 o 
  -7   5   5       77.46       80.68      1.96 o 
  -6   5   5       43.88       44.13      1.27 o 
  -5   5   5        6.81        5.21      0.31 o 
  -4   5   5       67.42       68.06      0.96 o 
  -3   5   5       23.26       25.19      0.55 o 
  -2   5   5        0.00       -0.17      0.17 o 
  -1   5   5        1.78       -0.34      0.34 o 
   0   5   5      119.07       99.52      1.38 o 
   1   5   5       36.20       34.51      0.85 o 
   2   5   5       10.66        7.81      0.53 o 
   3   5   5        1.47        0.76      0.37 o 
   4   5   5        6.33        6.77      0.71 o 
  -9   6   5       14.41       14.22      1.46 o 
  -8   6   5        4.89        4.01      0.91 o 
  -7   6   5        7.98        7.94      0.74 o 
  -6   6   5       22.61       22.59      1.69 o 
  -5   6   5       23.20       20.76      0.81 o 
  -4   6   5        3.56        2.45      0.34 o 
  -3   6   5        9.79       13.58      0.71 o 
  -2   6   5        2.69        2.07      0.37 o 
  -1   6   5       15.85       18.19      0.65 o 
   0   6   5        9.94        7.60      0.53 o 
   1   6   5        4.03        3.00      0.42 o 
   2   6   5       13.46       10.28      0.74 o 
   3   6   5       10.10        8.11      0.71 o 
  -8   7   5        4.57        5.20      0.74 o 
  -7   7   5       21.74       19.35      1.02 o 
  -6   7   5        0.88       -0.64      0.64 o 
  -5   7   5        1.38        0.82      0.54 o 
  -4   7   5       48.17       47.70      1.28 o 
  -3   7   5       23.64       21.95      0.91 o 
  -2   7   5        3.58        3.55      0.82 o 
  -1   7   5        0.70        0.96      0.45 o 
   0   7   5       15.69       13.70      0.87 o 
   1   7   5        1.34       -0.18      0.45 o 
   2   7   5        0.13       -0.16      0.48 o 
  -7   8   5       11.85       13.12      1.37 o 
  -6   8   5       14.78       14.67      1.37 o 
  -5   8   5        5.39        3.92      1.00 o 
  -4   8   5       16.80       20.14      1.46 o 
  -3   8   5        8.59        7.47      1.00 o 
  -2   8   5       11.05       10.11      1.09 o 
  -1   8   5        3.07        4.01      0.91 o 
   0   8   5        0.00       -0.09      0.64 o 
  -6   9   5        1.56        2.19      0.91 o 
  -5   9   5        3.94        2.64      0.91 o 
  -4   9   5        3.95        4.19      1.00 o 
  -3   9   5        0.29        0.64      0.73 o 
  -2   9   5        5.59        4.56      1.00 o 
  -1   9   5        3.03        3.19      0.91 o 
   0 -12   6        0.62        0.07      0.35 o 
   1 -12   6        8.13        9.22      0.53 o 
   2 -12   6        2.94        3.22      0.44 o 
   3 -12   6       36.43       37.82      1.82 o 
   4 -12   6       27.10       30.80      1.82 o 
   5 -12   6       11.04       10.93      1.28 o 
   6 -12   6       28.92       28.61      2.00 o 
  -2 -11   6        1.27        1.55      0.36 o 
  -1 -11   6        1.25        1.50      0.50 o 
   0 -11   6        4.89        5.41      0.53 o 
   1 -11   6        8.71        8.40      0.47 o 
   2 -11   6        3.43        3.97      0.42 o 
   3 -11   6       31.73       31.88      1.19 o 
   4 -11   6      145.07      153.27      4.37 o 
   5 -11   6       17.34       18.50      1.55 o 
   6 -11   6        3.21        4.37      1.09 o 
   7 -11   6        3.96        3.92      1.09 o 
  -2 -10   6        5.66        5.92      0.55 o 
  -1 -10   6        0.03       -0.27      0.27 o 
   0 -10   6        3.72        3.68      0.33 o 
   1 -10   6        5.84        6.04      0.48 o 
   2 -10   6      117.27      111.68      1.79 o 
   3 -10   6      164.92      168.47      3.11 o 
   4 -10   6        0.72        0.27      0.64 o 
   5 -10   6        4.12        3.19      0.82 o 
   6 -10   6       16.27       14.94      1.37 o 
   7 -10   6        2.78        1.78      0.68 o 
  -2  -9   6        1.40        1.32      0.19 o 
  -1  -9   6        4.90        5.36      0.48 o 
   0  -9   6      133.67      125.22      1.53 o 
   1  -9   6      364.80      346.40      4.20 o 
   2  -9   6        2.70        3.19      0.37 o 
   3  -9   6        4.01        3.31      0.34 o 
   4  -9   6      113.81      117.37      3.46 o 
   5  -9   6        1.41        1.82      0.73 o 
   6  -9   6       16.83       18.41      1.55 o 
   7  -9   6        1.74        1.09      0.58 o 
   8  -9   6        0.55        0.82      0.82 o 
  -5  -8   6        1.21        0.73      0.27 o 
  -2  -8   6       67.06       58.24      1.00 o 
  -1  -8   6      235.56      230.59      2.79 o 
   0  -8   6      108.10      115.11      1.40 o 
   1  -8   6       67.83       56.56      0.77 o 
   2  -8   6       18.55       20.20      0.50 o 
   3  -8   6      158.12      150.77      2.21 o 
   4  -8   6        0.13       -0.18      0.50 o 
   5  -8   6        3.57        3.13      0.48 o 
   6  -8   6        0.05       -0.37      0.37 o 
   7  -8   6       34.15       33.24      1.32 o 
   8  -8   6       21.47       25.17      1.32 o 
  -6  -7   6        0.00        0.32      0.26 o 
  -5  -7   6        0.22       -0.19      0.19 o 
  -4  -7   6       15.43       13.58      0.45 o 
  -2  -7   6       50.97       55.33      0.72 o 
  -1  -7   6       42.61       49.67      0.68 o 
   0  -7   6        3.77        5.68      0.21 o 
   1  -7   6       43.73       42.79      0.69 o 
   2  -7   6        4.09        3.05      0.29 o 
   3  -7   6       34.73       36.23      0.83 o 
   4  -7   6        8.96       10.87      0.45 o 
   5  -7   6      113.14      120.57      1.98 o 
   6  -7   6       29.26       29.33      1.13 o 
   7  -7   6        0.27       -0.13      0.48 o 
   8  -7   6        3.68        3.19      0.91 o 
  -6  -6   6        0.02       -0.03      0.28 o 
  -5  -6   6       27.76       24.42      0.71 o 
  -4  -6   6        0.75        0.49      0.14 o 
  -3  -6   6      150.74      148.37      1.63 o 
  -2  -6   6       22.59       20.22      0.40 o 
  -1  -6   6        3.90        4.58      0.22 o 
   0  -6   6       28.49       25.79      0.46 o 
   1  -6   6        0.09        0.16      0.19 o 
   2  -6   6       33.57       25.35      0.49 o 
   3  -6   6        0.14        0.34      0.19 o 
   4  -6   6       11.86       10.58      0.40 o 
   5  -6   6        0.26       -0.20      0.26 o 
   6  -6   6       14.33       15.17      0.90 o 
   7  -6   6       10.61        9.89      0.77 o 
   8  -6   6        2.53        2.92      0.91 o 
  -7  -5   6        2.07        1.65      0.33 o 
  -6  -5   6        1.15        1.72      0.28 o 
  -5  -5   6       14.18       14.49      0.47 o 
  -4  -5   6       51.95       53.80      0.68 o 
  -3  -5   6        0.03        0.19      0.14 o 
  -2  -5   6        3.19        3.62      0.21 o 
  -1  -5   6       41.32       37.52      0.50 o 
   0  -5   6      489.27      500.25      4.50 o 
   1  -5   6       92.47      103.22      1.09 o 
   2  -5   6      144.37      179.54      1.67 o 
   3  -5   6        2.41        4.46      0.27 o 
   4  -5   6       11.43       12.38      0.54 o 
   5  -5   6       61.48       63.51      1.24 o 
   6  -5   6       15.82       14.62      0.75 o 
   7  -5   6        1.21        1.55      0.73 o 
   8  -5   6        1.56        1.64      0.82 o 
  -7  -4   6       12.01       12.39      0.59 o 
  -6  -4   6       17.34       17.50      0.58 o 
  -5  -4   6        1.89        1.96      0.24 o 
  -4  -4   6        0.92        0.27      0.14 o 
  -3  -4   6       61.48       58.65      0.73 o 
  -2  -4   6      261.69      273.27      2.36 o 
  -1  -4   6      515.26      571.26      4.69 o 
   0  -4   6        0.09        0.37      0.11 o 
   1  -4   6      188.02      194.77      1.81 o 
   2  -4   6       14.36        6.84      0.28 o 
   3  -4   6       10.80       10.06      0.36 o 
   4  -4   6        0.33       -0.25      0.25 o 
   5  -4   6        2.26        1.50      0.38 o 
   6  -4   6        9.42       10.55      0.64 o 
   7  -4   6       28.89       28.30      1.36 o 
   8  -4   6       12.71       13.21      1.37 o 
  -8  -3   6        3.40        3.37      0.87 o 
  -7  -3   6        1.60        1.94      0.40 o 
  -6  -3   6        0.11       -0.04      0.24 o 
  -5  -3   6        5.38        4.77      0.27 o 
  -4  -3   6       42.73       42.30      0.68 o 
  -3  -3   6      171.25      180.23      1.68 o 
  -2  -3   6      340.91      344.03      2.94 o 
  -1  -3   6       40.77       20.38      0.40 o 
   0  -3   6        6.96        3.01      0.20 o 
   1  -3   6       32.34       43.46      0.72 o 
   2  -3   6      285.18      289.05      2.39 o 
   3  -3   6       72.69       65.56      0.90 o 
   4  -3   6       59.46       62.15      1.00 o 
   5  -3   6      163.71      161.38      2.51 o 
   6  -3   6       68.88       66.17      1.47 o 
   7  -3   6       10.59       10.93      1.18 o 
   8  -3   6        0.21        0.46      0.82 o 
  -8  -2   6       12.05       14.08      2.14 o 
  -7  -2   6        3.18        4.21      0.45 o 
  -6  -2   6       19.91       19.36      0.62 o 
  -5  -2   6       73.11       73.71      1.03 o 
  -4  -2   6      342.74      331.18      2.73 o 
  -3  -2   6      144.26      135.88      1.30 o 
  -2  -2   6       17.82       12.32      0.31 o 
  -1  -2   6      799.93      796.82     12.41 o 
   0  -2   6      868.90     1083.81      8.02 o 
   1  -2   6      130.60      115.82      1.06 o 
   2  -2   6      590.17      644.14      5.31 o 
   3  -2   6       18.20       22.38      0.51 o 
   4  -2   6       64.55       65.12      1.06 o 
   5  -2   6      122.90      122.02      2.67 o 
   6  -2   6        7.22        8.74      0.62 o 
   7  -2   6        1.00        0.82      0.73 o 
  -8  -1   6       34.06       35.93      1.41 o 
  -7  -1   6      155.24      160.68      3.84 o 
  -6  -1   6       96.90       93.30      1.28 o 
  -5  -1   6       39.66       38.32      0.67 o 
  -4  -1   6      217.99      208.58      1.88 o 
  -3  -1   6      370.31      416.81      3.10 o 
  -2  -1   6      166.56      216.75      1.74 o 
  -1  -1   6        0.79        1.24      0.14 o 
   0  -1   6      714.20      804.34      5.63 o 
   1  -1   6      259.97      249.88      1.98 o 
   2  -1   6        4.93        2.10      0.24 o 
   3  -1   6      166.36      175.24      1.72 o 
   4  -1   6      119.79      121.49      1.40 o 
   5  -1   6       31.39       27.34      0.93 o 
   6  -1   6        7.78        6.62      0.77 o 
   7  -1   6        1.26        2.46      0.82 o 
  -9   0   6       19.09       19.96      1.55 o 
  -8   0   6       44.84       45.29      2.00 o 
  -7   0   6       45.53       47.19      1.38 o 
  -6   0   6       37.80       38.29      0.96 o 
  -5   0   6       96.07       92.00      1.33 o 
  -4   0   6       40.18       32.74      0.86 o 
  -3   0   6        1.08        1.25      0.23 o 
  -2   0   6      111.42      130.79      1.20 o 
  -1   0   6       78.04       73.00      0.74 o 
   0   0   6       16.75       26.21      0.41 o 
   1   0   6      400.93      399.92      3.23 o 
   2   0   6      653.71      646.00      5.02 o 
   3   0   6       13.25       12.76      0.39 o 
   4   0   6        1.28        1.40      0.31 o 
   5   0   6       11.75       11.44      0.77 o 
   6   0   6       12.29       12.76      1.18 o 
   7   0   6        5.73        4.92      1.00 o 
  -9   1   6        7.58        8.66      1.09 o 
  -8   1   6        1.07        1.46      0.73 o 
  -7   1   6       30.91       29.52      1.59 o 
  -6   1   6       47.37       46.79      1.12 o 
  -5   1   6        1.71        0.95      0.20 o 
  -4   1   6        2.83        2.21      0.21 o 
  -3   1   6       22.96       23.20      0.44 o 
  -2   1   6        0.63       -0.12      0.12 o 
  -1   1   6       23.58       14.36      0.36 o 
   0   1   6      619.56      668.43      4.86 o 
   1   1   6      156.31      158.46      1.52 o 
   2   1   6       20.54       16.01      0.45 o 
   3   1   6       61.77       62.98      1.02 o 
   4   1   6       19.85       18.54      0.79 o 
   5   1   6       19.32       21.51      1.55 o 
   6   1   6        3.80        3.92      0.91 o 
  -9   2   6        5.39        7.20      1.00 o 
  -8   2   6       42.07       42.83      2.00 o 
  -7   2   6       69.75       66.49      4.60 o 
  -6   2   6        1.13        0.97      0.42 o 
  -5   2   6        0.49        0.20      0.20 o 
  -4   2   6        0.02       -0.17      0.17 o 
  -3   2   6       11.84       13.90      0.40 o 
  -2   2   6       99.15      101.20      0.99 o 
  -1   2   6      128.63      110.90      1.12 o 
   0   2   6      276.41      279.12      2.28 o 
   1   2   6      535.48      530.06      4.49 o 
   2   2   6        7.56        6.19      0.45 o 
   3   2   6        6.93        7.74      0.43 o 
   4   2   6       57.90       62.00      2.23 o 
   5   2   6        0.58        1.28      0.82 o 
   6   2   6       45.63       48.11      2.37 o 
  -9   3   6       15.11       17.04      1.55 o 
  -8   3   6       15.65       15.58      1.37 o 
  -7   3   6       32.97       29.79      1.29 o 
  -6   3   6        6.96        7.14      0.51 o 
  -5   3   6        6.76        6.35      0.38 o 
  -4   3   6       76.48       80.08      1.14 o 
  -3   3   6      368.54      385.57      3.38 o 
  -2   3   6      183.11      162.22      1.52 o 
  -1   3   6       56.21       42.68      0.64 o 
   0   3   6       42.09       45.64      0.65 o 
   1   3   6        4.39        4.84      0.35 o 
   2   3   6       29.85       29.30      0.78 o 
   3   3   6        0.62        1.14      0.45 o 
   4   3   6       78.57       78.67      1.96 o 
   5   3   6        8.49        8.47      1.09 o 
  -9   4   6        7.89        8.84      1.18 o 
  -8   4   6       37.92       40.37      2.00 o 
  -7   4   6        0.81        0.59      0.52 o 
  -6   4   6      192.49      193.09      2.95 o 
  -5   4   6      183.49      184.45      3.18 o 
  -4   4   6        3.43        3.83      0.54 o 
  -3   4   6       24.39       23.43      0.62 o 
  -2   4   6       77.54       71.64      0.97 o 
  -1   4   6       11.28        7.62      0.38 o 
   0   4   6        2.87        1.43      0.29 o 
   1   4   6       31.36       33.68      0.87 o 
   2   4   6        4.11        3.95      1.05 o 
   3   4   6       14.94       13.89      0.87 o 
   4   4   6        7.37        6.20      1.00 o 
  -8   5   6       47.70       47.84      2.19 o 
  -7   5   6        0.42        1.36      0.87 o 
  -6   5   6       66.25       60.44      1.64 o 
  -5   5   6       32.74       33.41      1.10 o 
  -4   5   6       35.95       31.68      0.96 o 
  -3   5   6       67.82       64.82      1.28 o 
  -2   5   6        2.60        1.69      0.40 o 
  -1   5   6        5.09        5.63      0.44 o 
   0   5   6       53.36       51.93      1.27 o 
   1   5   6        7.29        8.80      0.71 o 
   2   5   6        3.53        4.25      0.73 o 
   3   5   6        0.17        0.36      0.45 o 
  -8   6   6       82.72       80.10      3.01 o 
  -7   6   6       14.32       14.53      0.93 o 
  -6   6   6       22.97       25.65      1.15 o 
  -5   6   6       33.84       32.79      1.04 o 
  -4   6   6       16.70       15.30      1.01 o 
  -3   6   6       24.88       27.75      1.00 o 
  -2   6   6       26.57       27.34      1.20 o 
  -1   6   6        8.85        9.39      1.00 o 
   0   6   6       24.03       25.06      1.10 o 
   1   6   6        4.94        5.61      0.64 o 
   2   6   6        9.19        7.93      1.00 o 
  -7   7   6        3.30        2.64      0.91 o 
  -6   7   6       16.95       14.22      1.37 o 
  -5   7   6       25.27       28.22      1.36 o 
  -4   7   6       24.56       24.51      1.64 o 
  -3   7   6       16.44       15.04      1.28 o 
  -2   7   6        5.52        5.19      0.91 o 
  -1   7   6        5.10        5.01      0.91 o 
   0   7   6        2.24        3.19      0.82 o 
   1   7   6        0.03       -0.64      0.64 o 
  -7   8   6        5.02        4.37      1.09 o 
  -6   8   6       26.66       28.16      1.91 o 
  -5   8   6        5.94        6.20      1.09 o 
  -4   8   6        2.59        1.91      0.82 o 
  -3   8   6       26.43       27.25      1.73 o 
  -2   8   6        2.21        1.46      0.82 o 
  -1   8   6        8.71        9.29      1.18 o 
  -4   9   6        0.46       -0.27      0.73 o 
   0 -12   7        4.69        5.43      0.52 o 
   1 -12   7        3.96        4.85      0.44 o 
   2 -12   7        1.83        2.49      0.40 o 
   3 -12   7        1.77        1.55      0.73 o 
   4 -12   7        2.25        2.28      0.82 o 
   5 -12   7        0.92        0.64      0.82 o 
  -2 -11   7        1.40        0.96      0.26 o 
  -1 -11   7        0.59        0.35      0.50 o 
   0 -11   7        0.31        0.41      0.28 o 
   1 -11   7        0.45        0.71      0.29 o 
   2 -11   7        0.23       -0.24      0.32 o 
   3 -11   7        0.93        0.96      0.45 o 
   4 -11   7       72.63       75.27      2.82 o 
   5 -11   7       83.44       85.66      3.10 o 
   6 -11   7        0.46       -0.73      0.82 o 
   7 -11   7        0.13        0.47      0.68 o 
  -2 -10   7        1.79        1.98      0.28 o 
  -1 -10   7        3.81        2.42      0.32 o 
   0 -10   7       11.51       10.65      0.59 o 
   1 -10   7        3.42        3.67      0.35 o 
   2 -10   7       61.53       61.32      2.28 o 
   3 -10   7      222.39      206.69      3.61 o 
   4 -10   7       15.17       18.04      1.37 o 
   5 -10   7       27.31       29.25      1.82 o 
   6 -10   7       10.74       11.49      2.32 o 
   7 -10   7       12.95       15.71      1.06 o 
  -3  -9   7        3.22        3.47      0.26 o 
  -2  -9   7        2.80        2.29      0.26 o 
  -1  -9   7        3.90        2.44      0.26 o 
   0  -9   7       24.45       21.74      0.61 o 
   1  -9   7       34.30       34.85      0.84 o 
   2  -9   7       43.32       48.67      1.05 o 
   3  -9   7        0.17        0.11      0.27 o 
   4  -9   7       14.38       13.67      1.18 o 
   5  -9   7       31.71       29.71      1.73 o 
   6  -9   7        0.01       -0.45      0.45 o 
   7  -9   7        6.00        6.01      1.00 o 
   8  -9   7        0.79       -0.36      0.73 o 
  -5  -8   7        0.98        0.73      0.36 o 
  -4  -8   7        0.07        0.21      0.46 o 
  -3  -8   7        6.74        5.35      0.32 o 
  -2  -8   7        4.04        3.44      0.23 o 
  -1  -8   7       59.40       50.04      0.74 o 
   0  -8   7        8.03       12.65      0.36 o 
   1  -8   7       98.08       97.35      1.24 o 
   2  -8   7        1.98        1.74      0.39 o 
   3  -8   7       38.36       37.82      1.16 o 
   4  -8   7       18.00       19.34      0.93 o 
   5  -8   7        0.05       -0.13      0.42 o 
   6  -8   7        1.85        2.10      0.58 o 
   7  -8   7        0.59        0.18      0.52 o 
   8  -8   7        0.24        0.09      0.82 o 
  -5  -7   7       16.99       15.99      0.64 o 
  -4  -7   7       22.97       21.40      0.87 o 
  -3  -7   7       10.18        8.35      0.29 o 
  -2  -7   7        4.84        4.02      0.20 o 
  -1  -7   7       55.33       58.28      0.77 o 
   0  -7   7       37.39       33.91      0.59 o 
   1  -7   7        0.20       -0.04      0.18 o 
   2  -7   7        1.01        0.75      0.26 o 
   3  -7   7       23.29       21.57      0.49 o 
   4  -7   7      110.60      118.54      2.99 o 
   5  -7   7        2.89        1.87      0.48 o 
   6  -7   7       15.53       15.14      0.90 o 
   7  -7   7        3.18        1.32      0.73 o 
   8  -7   7        0.08       -0.18      0.73 o 
  -6  -6   7       30.67       30.16      0.93 o 
  -5  -6   7       34.31       33.45      0.90 o 
  -4  -6   7       13.05       11.71      0.36 o 
  -3  -6   7       37.23       35.13      0.54 o 
  -2  -6   7       85.95       81.74      0.95 o 
  -1  -6   7       13.87       11.15      0.31 o 
   0  -6   7        6.26        7.31      0.31 o 
   1  -6   7       44.86       43.35      0.66 o 
   2  -6   7      243.01      236.85      2.19 o 
   3  -6   7      184.14      178.20      2.03 o 
   4  -6   7        6.73        5.89      0.42 o 
   5  -6   7       10.11       10.32      0.67 o 
   6  -6   7        0.79        0.64      0.46 o 
   7  -6   7        1.08        0.22      0.48 o 
   8  -6   7        0.12       -0.73      0.73 o 
  -7  -5   7       15.69       16.04      0.77 o 
  -6  -5   7        7.16        7.06      0.42 o 
  -5  -5   7        0.43        0.12      0.21 o 
  -4  -5   7       18.38       19.05      0.43 o 
  -3  -5   7       12.06       14.12      0.37 o 
  -2  -5   7        0.00        0.35      0.14 o 
  -1  -5   7        8.23        9.17      0.30 o 
   0  -5   7       45.95       50.39      0.87 o 
   1  -5   7      219.01      249.88      2.26 o 
   2  -5   7      124.66      109.87      1.24 o 
   3  -5   7        4.47        1.84      0.28 o 
   4  -5   7        1.59        1.84      0.32 o 
   5  -5   7        0.43        0.08      0.28 o 
   6  -5   7        4.18        3.88      0.48 o 
   7  -5   7        6.51        6.20      1.00 o 
   8  -5   7        1.49        1.91      0.91 o 
  -7  -4   7        5.15        4.87      0.44 o 
  -6  -4   7       10.12       11.17      0.54 o 
  -5  -4   7       25.16       22.73      0.63 o 
  -4  -4   7       24.68       22.42      0.50 o 
  -3  -4   7       14.82       13.38      0.35 o 
  -2  -4   7       20.40       23.84      0.45 o 
  -1  -4   7      202.68      185.45      1.78 o 
   0  -4   7      653.02      655.37      4.99 o 
   1  -4   7       53.20       50.62      0.78 o 
   2  -4   7        2.16        0.02      0.19 o 
   3  -4   7      238.34      244.56      2.98 o 
   4  -4   7      143.89      145.26      2.05 o 
   5  -4   7       24.34       27.53      0.93 o 
   6  -4   7       46.29       46.47      1.78 o 
   7  -4   7        7.80        7.84      1.09 o 
   8  -4   7        8.60        9.11      1.28 o 
  -8  -3   7        6.96        7.69      0.67 o 
  -7  -3   7       15.35       15.76      0.70 o 
  -6  -3   7      137.67      138.40      2.05 o 
  -5  -3   7       33.08       34.91      0.75 o 
  -4  -3   7      150.01      151.19      1.55 o 
  -3  -3   7      603.96      584.14      4.88 o 
  -2  -3   7      407.91      421.99      3.63 o 
  -1  -3   7      154.84      124.06      1.18 o 
   0  -3   7      162.58      144.46      1.36 o 
   1  -3   7      305.65      357.62      2.94 o 
   2  -3   7      260.34      249.19      2.91 o 
   3  -3   7        5.21        7.80      0.42 o 
   4  -3   7      174.80      176.58      2.67 o 
   5  -3   7       30.07       30.70      1.42 o 
   6  -3   7        5.74        4.88      0.72 o 
   7  -3   7        8.90        9.48      1.18 o 
  -8  -2   7       80.12       83.61      2.00 o 
  -7  -2   7        0.05        0.77      0.35 o 
  -6  -2   7      134.19      138.19      2.10 o 
  -5  -2   7      189.86      186.84      2.26 o 
  -4  -2   7      205.66      198.37      2.30 o 
  -3  -2   7      239.19      232.01      2.05 o 
  -2  -2   7      258.91      281.50      2.21 o 
  -1  -2   7      207.93      210.69      1.85 o 
   0  -2   7       48.75       51.14      0.76 o 
   1  -2   7        0.10        0.15      0.14 o 
   2  -2   7      113.96      137.86      1.48 o 
   3  -2   7       10.97       11.30      0.55 o 
   4  -2   7        2.08        3.11      0.41 o 
   5  -2   7       99.76       97.07      2.41 o 
   6  -2   7       55.27       52.94      2.28 o 
   7  -2   7        0.57        0.00      0.82 o 
  -8  -1   7       36.89       35.26      1.82 o 
  -7  -1   7       44.97       46.77      1.38 o 
  -6  -1   7       69.40       68.83      1.21 o 
  -5  -1   7       30.58       32.19      0.76 o 
  -4  -1   7       32.89       32.83      0.62 o 
  -3  -1   7      261.07      238.44      2.07 o 
  -2  -1   7       88.72       86.06      0.90 o 
  -1  -1   7        3.72        6.14      0.23 o 
   0  -1   7        7.80        7.74      0.46 o 
   1  -1   7       54.93       57.60      0.71 o 
   2  -1   7       15.43       16.00      0.43 o 
   3  -1   7       19.86       20.85      0.54 o 
   4  -1   7      163.71      162.81      5.51 o 
   5  -1   7       20.10       20.96      0.87 o 
   6  -1   7        3.86        3.28      0.91 o 
   7  -1   7        3.76        2.73      0.91 o 
  -8   0   7        5.06        5.74      0.91 o 
  -7   0   7       88.81       86.39      2.82 o 
  -6   0   7        1.92        2.49      0.40 o 
  -5   0   7        2.28        2.24      0.38 o 
  -4   0   7      293.92      289.39      2.36 o 
  -3   0   7      163.04      170.79      1.54 o 
  -2   0   7        7.82        8.21      0.28 o 
  -1   0   7        3.99        2.98      0.20 o 
   0   0   7        2.17        0.90      0.18 o 
   1   0   7        4.99        5.25      0.26 o 
   2   0   7       81.47       82.32      1.56 o 
   3   0   7       19.72       21.54      1.26 o 
   4   0   7       79.31       79.00      1.68 o 
   5   0   7      108.37      118.46      3.64 o 
   6   0   7        0.18       -0.09      0.73 o 
  -9   1   7       17.36       16.40      1.46 o 
  -8   1   7       10.20       11.48      1.18 o 
  -7   1   7        3.42        3.64      0.82 o 
  -6   1   7       40.70       38.45      1.33 o 
  -5   1   7       79.60       83.94      1.21 o 
  -4   1   7       61.29       57.88      0.77 o 
  -3   1   7       90.34       93.25      1.02 o 
  -2   1   7        1.01        0.63      0.15 o 
  -1   1   7        0.31        0.45      0.18 o 
   0   1   7       76.87       80.98      0.93 o 
   1   1   7      327.47      334.52      2.86 o 
   2   1   7      152.94      142.34      3.34 o 
   3   1   7       50.12       52.41      1.28 o 
   4   1   7        1.35        1.09      0.64 o 
   5   1   7        0.44        0.18      0.64 o 
   6   1   7       14.43       17.86      1.55 o 
  -9   2   7        0.26        0.64      0.82 o 
  -8   2   7        0.24       -0.36      0.64 o 
  -7   2   7       75.94       78.02      2.12 o 
  -6   2   7       19.75       19.40      1.05 o 
  -5   2   7       27.08       27.85      0.78 o 
  -4   2   7      159.97      167.50      1.90 o 
  -3   2   7        0.78        0.83      0.25 o 
  -2   2   7      450.27      461.46      3.86 o 
  -1   2   7      525.64      513.33      4.23 o 
   0   2   7        1.81        2.00      0.23 o 
   1   2   7        3.56        3.16      0.33 o 
   2   2   7       25.24       24.54      0.86 o 
   3   2   7        0.44        0.55      0.45 o 
   4   2   7        5.11        3.64      0.91 o 
   5   2   7       11.01       10.84      1.18 o 
  -9   3   7        1.31        0.55      0.82 o 
  -8   3   7       19.08       23.78      1.64 o 
  -7   3   7       66.78       71.60      2.06 o 
  -6   3   7       47.33       47.91      1.58 o 
  -5   3   7       77.23       80.45      1.46 o 
  -4   3   7      282.87      271.00      3.02 o 
  -3   3   7       14.00       17.39      0.65 o 
  -2   3   7      146.08      139.08      1.77 o 
  -1   3   7       72.78       82.03      1.12 o 
   0   3   7       71.18       65.58      1.42 o 
   1   3   7       39.27       39.82      2.04 o 
   2   3   7        4.83        4.70      0.58 o 
   3   3   7        7.39        7.47      1.00 o 
   4   3   7        7.36        8.57      1.09 o 
  -8   4   7       10.92       10.75      1.18 o 
  -7   4   7       11.94       10.57      1.09 o 
  -6   4   7       79.28       78.39      1.90 o 
  -5   4   7       36.25       35.28      0.96 o 
  -4   4   7      341.54      344.14      4.61 o 
  -3   4   7       66.58       67.47      1.43 o 
  -2   4   7       43.23       42.45      1.06 o 
  -1   4   7       75.45       68.45      1.90 o 
   0   4   7        8.27        7.09      0.70 o 
   1   4   7       17.73       19.23      1.37 o 
   2   4   7       17.44       16.31      1.28 o 
   3   4   7        1.64        1.46      0.82 o 
   4   4   7        6.92        8.02      1.09 o 
  -8   5   7        2.64        2.73      0.91 o 
  -7   5   7       56.86       58.96      2.46 o 
  -6   5   7       75.37       78.52      1.96 o 
  -5   5   7        4.66        4.21      0.59 o 
  -4   5   7        0.71        0.59      0.35 o 
  -3   5   7       13.73       12.25      0.69 o 
  -2   5   7       43.47       41.77      2.92 o 
  -1   5   7       27.26       29.36      1.27 o 
   0   5   7       28.87       32.62      1.73 o 
   1   5   7       16.83       14.40      1.28 o 
   2   5   7        2.85        3.01      0.82 o 
   3   5   7        0.80        1.00      0.73 o 
  -8   6   7       19.52       20.23      1.55 o 
  -7   6   7       11.88       13.21      1.18 o 
  -6   6   7        5.70        5.73      0.67 o 
  -5   6   7        5.29        5.19      0.91 o 
  -4   6   7        0.01       -0.37      0.37 o 
  -3   6   7       22.32       23.73      1.20 o 
  -2   6   7       56.88       59.32      2.46 o 
  -1   6   7        7.18        5.38      0.91 o 
   0   6   7        4.10        2.92      0.82 o 
   1   6   7       22.31       22.33      1.64 o 
  -7   7   7        0.04       -0.36      0.82 o 
  -6   7   7        2.46        2.10      0.91 o 
  -5   7   7       10.03        9.66      1.18 o 
  -4   7   7        7.61        7.84      1.09 o 
  -3   7   7        3.30        2.64      0.82 o 
  -2   7   7       15.68       15.13      1.46 o 
  -1   7   7       25.72       26.79      1.82 o 
   0   7   7        0.59       -0.55      0.73 o 
  -5   8   7       16.92       19.14      1.73 o 
  -4   8   7       11.18       11.75      1.37 o 
  -3   8   7        2.53        2.82      0.91 o 
  -2   8   7        2.06        1.91      0.82 o 
   0 -12   8       11.06       10.67      0.64 o 
   1 -12   8        0.51        0.50      0.35 o 
   2 -12   8        2.53        2.88      0.54 o 
   3 -12   8        2.53        2.28      0.82 o 
   4 -12   8        3.37        1.46      0.73 o 
   5 -12   8        0.03        1.64      0.82 o 
  -1 -11   8       16.03       14.22      0.91 o 
   0 -11   8        0.01       -0.32      0.32 o 
   1 -11   8        0.68        1.23      0.33 o 
   2 -11   8        3.20        3.59      0.42 o 
   3 -11   8        1.08       -0.23      0.45 o 
   4 -11   8       10.02        7.65      1.09 o 
   5 -11   8       29.79       31.26      1.91 o 
   6 -11   8        2.67        3.47      0.71 o 
  -3 -10   8        0.06        0.00      0.26 o 
  -2 -10   8        3.89        3.84      0.39 o 
  -1 -10   8        1.82        1.37      0.26 o 
   0 -10   8        4.24        5.21      0.38 o 
   1 -10   8       19.62       15.66      0.77 o 
   2 -10   8        3.29        3.10      0.40 o 
   3 -10   8       11.14       10.93      0.77 o 
   4 -10   8        8.63        9.48      1.09 o 
   5 -10   8        1.84        2.36      0.61 o 
   6 -10   8        1.42        0.91      0.82 o 
   7 -10   8       18.53       19.50      1.73 o 
  -4  -9   8       12.35       11.26      0.52 o 
  -3  -9   8        0.00       -0.09      0.26 o 
  -2  -9   8        0.77        0.55      0.46 o 
  -1  -9   8       23.01       23.15      0.63 o 
   0  -9   8       13.07       12.08      0.53 o 
   1  -9   8       23.54       19.51      0.68 o 
   2  -9   8        0.41        0.93      0.42 o 
   3  -9   8       34.05       36.20      1.26 o 
   4  -9   8        2.22        2.29      0.64 o 
   5  -9   8        4.44        3.98      0.64 o 
   6  -9   8        2.42        3.74      0.91 o 
   7  -9   8        2.32        2.73      0.91 o 
  -5  -8   8        4.77        6.54      0.87 o 
  -4  -8   8        0.00        0.14      0.26 o 
  -3  -8   8       24.90       20.92      0.71 o 
  -2  -8   8       53.59       50.90      0.88 o 
  -1  -8   8       67.66       63.07      0.96 o 
   0  -8   8       36.03       33.92      0.68 o 
   1  -8   8       68.59       67.97      1.24 o 
   2  -8   8       44.65       47.49      1.07 o 
   3  -8   8        2.46        2.44      0.40 o 
   4  -8   8        0.30        0.36      0.64 o 
   5  -8   8        8.44        8.47      1.09 o 
   6  -8   8       33.93       32.35      1.82 o 
   7  -8   8       11.74       13.77      1.00 o 
  -5  -7   8       10.04        9.05      0.54 o 
  -4  -7   8       48.31       49.26      1.13 o 
  -3  -7   8       31.77       31.61      0.84 o 
  -2  -7   8       38.67       38.45      0.74 o 
  -1  -7   8        4.79        5.07      0.21 o 
   0  -7   8       42.36       43.54      0.75 o 
   1  -7   8       12.46       12.44      0.41 o 
   2  -7   8        1.10        1.33      0.24 o 
   3  -7   8        4.52        2.48      0.68 o 
   4  -7   8       19.49       19.11      0.93 o 
   5  -7   8       39.55       37.14      1.32 o 
   6  -7   8        4.62        4.53      0.68 o 
   7  -7   8        0.61        0.96      0.58 o 
  -6  -6   8        7.08        7.54      0.45 o 
  -5  -6   8       53.42       53.80      1.02 o 
  -4  -6   8       41.38       41.68      0.84 o 
  -3  -6   8        5.46        5.16      0.26 o 
  -2  -6   8       15.74       17.44      0.41 o 
  -1  -6   8       20.88       16.77      0.42 o 
   0  -6   8        9.01       12.96      0.43 o 
   1  -6   8        6.04        7.07      0.36 o 
   2  -6   8        1.64        1.27      0.23 o 
   3  -6   8      104.41       98.45      1.56 o 
   4  -6   8      142.16      145.16      2.37 o 
   5  -6   8        1.76        2.45      0.68 o 
   6  -6   8        0.29        0.35      0.48 o 
   7  -6   8       23.48       21.23      1.64 o 
  -7  -5   8       26.51       27.44      0.88 o 
  -6  -5   8       45.57       46.11      1.67 o 
  -5  -5   8        1.06        0.83      0.28 o 
  -4  -5   8       27.38       24.77      0.59 o 
  -3  -5   8       32.51       27.13      0.49 o 
  -2  -5   8      295.05      277.61      2.52 o 
  -1  -5   8       99.18       93.40      1.10 o 
   0  -5   8      106.47       90.59      1.11 o 
   1  -5   8      536.76      535.35      9.40 o 
   2  -5   8      380.53      391.34      3.95 o 
   3  -5   8       30.55       25.80      0.76 o 
   4  -5   8        6.77        7.03      0.47 o 
   5  -5   8       65.57       65.44      1.33 o 
   6  -5   8       38.62       37.10      2.00 o 
   7  -5   8        2.17        2.37      0.91 o 
  -7  -4   8        6.51        6.98      0.51 o 
  -6  -4   8        8.30        9.62      0.53 o 
  -5  -4   8       98.23      100.28      1.66 o 
  -4  -4   8      447.69      432.44      4.06 o 
  -3  -4   8        1.01        2.16      0.24 o 
  -2  -4   8      392.00      390.09      3.43 o 
  -1  -4   8      355.11      354.38      3.16 o 
   0  -4   8      288.57      264.42      2.42 o 
   1  -4   8      245.84      248.81      2.20 o 
   2  -4   8      149.01      141.35      1.73 o 
   3  -4   8       58.45       53.40      1.35 o 
   4  -4   8       33.37       31.44      0.86 o 
   5  -4   8        1.27        1.71      0.51 o 
   6  -4   8       29.31       26.79      1.64 o 
   7  -4   8        0.10       -0.18      0.73 o 
  -7  -3   8       51.98       54.54      1.53 o 
  -6  -3   8      118.33      125.15      2.00 o 
  -5  -3   8        2.62        3.19      0.33 o 
  -4  -3   8      264.52      266.84      2.52 o 
  -3  -3   8      331.51      308.78      2.82 o 
  -2  -3   8      168.96      159.09      1.65 o 
  -1  -3   8       28.80       35.48      0.73 o 
   0  -3   8      134.65      126.60      1.29 o 
   1  -3   8      228.33      223.37      2.03 o 
   2  -3   8       37.14       30.95      0.71 o 
   3  -3   8        5.91        4.08      0.38 o 
   4  -3   8       14.43       14.91      0.70 o 
   5  -3   8        5.10        6.37      0.72 o 
   6  -3   8        5.23        4.65      0.91 o 
   7  -3   8        4.43        4.65      1.09 o 
  -8  -2   8        6.65        7.38      1.09 o 
  -7  -2   8        3.89        3.08      0.54 o 
  -6  -2   8       36.36       37.07      1.21 o 
  -5  -2   8        0.54        0.58      0.26 o 
  -4  -2   8      119.62      120.32      1.40 o 
  -3  -2   8      249.96      230.76      2.10 o 
  -2  -2   8       11.46       11.43      0.34 o 
  -1  -2   8       16.41       12.91      0.37 o 
   0  -2   8      263.98      256.42      2.26 o 
   1  -2   8      107.96      112.63      1.23 o 
   2  -2   8        4.50        4.08      0.32 o 
   3  -2   8        9.65       10.15      0.47 o 
   4  -2   8        1.21        0.37      0.36 o 
   5  -2   8        1.39        1.47      0.59 o 
   6  -2   8        8.84        6.56      1.09 o 
   7  -2   8        0.28        0.09      0.82 o 
  -8  -1   8        0.42        0.55      0.73 o 
  -7  -1   8       22.98       20.78      1.37 o 
  -6  -1   8        0.76        0.50      0.42 o 
  -5  -1   8      168.10      171.42      2.22 o 
  -4  -1   8        5.32        4.39      0.31 o 
  -3  -1   8        0.00       -0.01      0.17 o 
  -2  -1   8      181.97      192.11      1.70 o 
  -1  -1   8       70.36       66.76      0.81 o 
   0  -1   8       78.81       77.17      1.05 o 
   1  -1   8       46.52       42.56      0.76 o 
   2  -1   8        0.24       -0.09      0.24 o 
   3  -1   8        3.79        3.71      0.43 o 
   4  -1   8       16.55       18.01      1.96 o 
   5  -1   8       51.87       51.21      2.28 o 
   6  -1   8       27.62       28.98      1.91 o 
  -8   0   8       27.28       25.97      1.64 o 
  -7   0   8       22.66       19.87      1.37 o 
  -6   0   8       78.81       72.03      1.90 o 
  -5   0   8       31.04       30.61      0.94 o 
  -4   0   8       39.86       41.12      0.76 o 
  -3   0   8      325.39      298.78      2.61 o 
  -2   0   8       12.92       12.80      0.38 o 
  -1   0   8       23.65       25.83      0.50 o 
   0   0   8      139.63      138.72      1.76 o 
   1   0   8       27.45       22.57      0.59 o 
   2   0   8      158.42      151.32      2.39 o 
   3   0   8      243.31      244.59      7.65 o 
   4   0   8       11.20        9.57      1.09 o 
   5   0   8        0.85        0.73      0.73 o 
   6   0   8        0.00       -0.36      0.73 o 
  -8   1   8       19.53       19.50      1.46 o 
  -7   1   8        1.92        3.28      0.82 o 
  -6   1   8        0.50       -0.27      0.44 o 
  -5   1   8       42.98       43.00      1.87 o 
  -4   1   8       52.73       53.93      1.00 o 
  -3   1   8      181.50      179.36      2.00 o 
  -2   1   8      148.74      150.03      1.75 o 
  -1   1   8       90.26       78.49      1.37 o 
   0   1   8      376.09      358.45      3.73 o 
   1   1   8       61.87       66.36      1.28 o 
   2   1   8       54.71       54.86      1.71 o 
   3   1   8       24.92       28.32      3.55 o 
   4   1   8       20.65       20.32      1.46 o 
   5   1   8        2.98        2.10      0.91 o 
  -8   2   8        5.29        5.65      1.00 o 
  -7   2   8        1.18        1.64      0.82 o 
  -6   2   8       17.65       19.76      1.07 o 
  -5   2   8       78.57       77.95      1.57 o 
  -4   2   8      110.01      107.37      1.46 o 
  -3   2   8       71.40       64.10      1.06 o 
  -2   2   8      287.44      286.14      2.90 o 
  -1   2   8       21.05       20.93      0.67 o 
   0   2   8      351.03      352.93      4.63 o 
   1   2   8       80.93       79.62      2.06 o 
   2   2   8       36.09       39.71      2.69 o 
   3   2   8       32.55       33.17      1.82 o 
   4   2   8        0.43        0.64      0.73 o 
  -8   3   8        0.08        0.73      0.82 o 
  -7   3   8        8.14        7.02      1.00 o 
  -6   3   8       17.17       16.55      0.91 o 
  -5   3   8        0.50       -0.38      0.38 o 
  -4   3   8        0.57        1.13      0.29 o 
  -3   3   8      187.75      191.56      2.19 o 
  -2   3   8      184.75      176.13      2.96 o 
  -1   3   8       12.93       13.83      0.67 o 
   0   3   8        0.94        0.71      0.48 o 
   1   3   8       22.56       19.79      1.07 o 
   2   3   8       14.12       14.31      1.28 o 
   3   3   8        7.01       11.03      1.18 o 
   4   3   8       12.86       14.49      1.46 o 
  -8   4   8        1.21        0.09      0.73 o 
  -7   4   8       36.07       40.09      2.10 o 
  -6   4   8       32.28       34.40      2.92 o 
  -5   4   8       36.30       36.13      1.50 o 
  -4   4   8      122.48      122.09      3.31 o 
  -3   4   8       31.64       31.28      1.43 o 
  -2   4   8       11.54       12.59      0.87 o 
  -1   4   8        9.73        8.54      0.77 o 
   0   4   8        0.71       -0.36      0.55 o 
   1   4   8       13.00       12.48      1.18 o 
   2   4   8       27.34       33.17      1.91 o 
   3   4   8        3.53        3.46      0.91 o 
  -8   5   8        9.32        8.20      1.18 o 
  -7   5   8        5.46        5.65      1.00 o 
  -6   5   8       26.49       26.92      1.19 o 
  -5   5   8       27.84       24.50      1.09 o 
  -4   5   8        4.82        3.55      0.91 o 
  -3   5   8        1.80        0.77      0.59 o 
  -2   5   8        3.48        3.37      0.63 o 
  -1   5   8       31.95       30.89      1.82 o 
   0   5   8       11.10       12.39      1.18 o 
   1   5   8        0.17        0.00      0.73 o 
   2   5   8        7.00        7.84      1.18 o 
  -7   6   8       21.70       25.33      1.82 o 
  -6   6   8       11.40       13.49      1.37 o 
  -5   6   8        0.22       -0.64      0.64 o 
  -4   6   8        0.44       -0.18      0.64 o 
  -3   6   8        0.01        1.28      0.73 o 
  -2   6   8        8.22        6.74      1.00 o 
  -1   6   8       14.96       12.48      1.28 o 
   0   6   8       10.40       11.75      1.28 o 
  -6   7   8        1.14        0.18      0.82 o 
  -5   7   8        6.81        8.38      1.18 o 
  -4   7   8        1.33        3.37      0.91 o 
  -3   7   8       28.50       30.16      2.00 o 
  -2   7   8       35.42       37.73      2.19 o 
   1 -12   9        0.34        0.15      0.37 o 
   2 -12   9        0.00       -0.42      0.42 o 
   3 -12   9        3.60        3.19      0.91 o 
   4 -12   9        3.34        3.83      1.00 o 
   5 -12   9        5.86        4.19      1.00 o 
  -1 -11   9        1.47        1.96      0.39 o 
   0 -11   9       11.52       10.84      0.56 o 
   1 -11   9        0.29        0.09      0.39 o 
   2 -11   9        0.22       -0.36      0.55 o 
   3 -11   9        2.51        2.92      0.82 o 
   4 -11   9        4.22        3.90      0.71 o 
   5 -11   9        6.55        7.41      0.84 o 
   6 -11   9        2.14        1.18      0.91 o 
  -3 -10   9        2.04        2.46      0.39 o 
  -2 -10   9       18.03       19.33      0.77 o 
  -1 -10   9        1.57        2.06      0.32 o 
   0 -10   9        0.02        0.21      0.28 o 
   1 -10   9       19.77       20.20      0.74 o 
   2 -10   9       19.95       21.14      1.37 o 
   3 -10   9       51.10       50.39      1.55 o 
   4 -10   9        5.04        5.37      0.67 o 
   5 -10   9       25.70       27.34      1.73 o 
   6 -10   9        3.28        4.56      1.00 o 
  -4  -9   9        2.47        3.11      0.39 o 
  -3  -9   9       19.78       21.61      0.77 o 
  -2  -9   9        4.40        3.97      0.28 o 
  -1  -9   9       36.97       33.14      0.79 o 
   0  -9   9       51.87       50.81      1.05 o 
   1  -9   9       20.21       18.68      0.74 o 
   2  -9   9       36.50       34.95      0.98 o 
   3  -9   9        0.02       -0.25      0.91 o 
   4  -9   9       12.47       14.40      1.28 o 
   5  -9   9        3.24        3.64      0.91 o 
   6  -9   9        3.01        1.82      0.91 o 
   7  -9   9        0.37       -0.73      0.82 o 
  -5  -8   9        1.22        0.64      0.46 o 
  -4  -8   9       20.04       19.32      0.77 o 
  -3  -8   9       21.21       18.79      0.63 o 
  -2  -8   9       41.11       39.89      0.88 o 
  -1  -8   9       76.03       76.02      1.68 o 
   0  -8   9       50.22       47.37      0.87 o 
   1  -8   9        1.06        1.07      0.27 o 
   2  -8   9       14.49       15.08      0.70 o 
   3  -8   9        1.58        1.46      0.73 o 
   4  -8   9        0.00        0.00      0.64 o 
   5  -8   9        0.25        0.46      0.73 o 
   6  -8   9        0.01       -0.73      0.73 o 
   7  -8   9       12.58       13.12      1.46 o 
  -5  -7   9        0.77        0.55      0.32 o 
  -4  -7   9        9.01        8.17      0.49 o 
  -3  -7   9      116.56      111.04      1.90 o 
  -2  -7   9      107.30      100.62      1.54 o 
  -1  -7   9        0.09        0.00      0.19 o 
   0  -7   9       30.44       27.06      0.70 o 
   1  -7   9        3.72        2.45      0.40 o 
   2  -7   9       98.55       95.82      3.42 o 
   3  -7   9       57.67       57.41      2.19 o 
   4  -7   9        4.02        3.76      0.58 o 
   5  -7   9      118.98      133.10      2.74 o 
   6  -7   9       66.14       71.89      2.00 o 
   7  -7   9        0.27        1.09      0.82 o 
  -6  -6   9        0.11        0.06      0.32 o 
  -5  -6   9       16.08       16.27      0.63 o 
  -4  -6   9      145.23      139.76      1.98 o 
  -3  -6   9       10.53       10.95      0.71 o 
  -2  -6   9       32.51       24.46      0.56 o 
  -1  -6   9      177.35      160.12      1.68 o 
   0  -6   9      516.89      509.20      4.44 o 
   1  -6   9        6.34        6.49      0.39 o 
   2  -6   9      147.08      153.93      2.04 o 
   3  -6   9      155.75      154.15      3.05 o 
   4  -6   9       96.73       98.69      2.19 o 
   5  -6   9       33.11       36.15      1.29 o 
   6  -6   9        5.75        7.22      0.71 o 
   7  -6   9        8.84        9.48      1.18 o 
  -6  -5   9       33.32       36.21      0.98 o 
  -5  -5   9       19.28       19.42      1.14 o 
  -4  -5   9        3.49        2.86      0.37 o 
  -3  -5   9      238.94      239.00      2.73 o 
  -2  -5   9      504.01      485.29      4.75 o 
  -1  -5   9        1.44        2.10      0.27 o 
   0  -5   9      446.84      438.84      3.91 o 
   1  -5   9      322.43      322.20      3.19 o 
   2  -5   9       58.27       65.02      1.22 o 
   3  -5   9       13.31       11.51      0.63 o 
   4  -5   9       43.81       43.90      1.38 o 
   5  -5   9       32.91       35.26      1.28 o 
   6  -5   9        9.62       10.21      1.18 o 
   7  -5   9        0.01       -0.55      0.73 o 
  -7  -4   9       41.00       42.97      2.14 o 
  -6  -4   9       24.84       26.79      1.12 o 
  -5  -4   9       27.40       27.48      1.07 o 
  -4  -4   9       91.01       91.20      1.38 o 
  -3  -4   9       10.76       11.46      0.48 o 
  -2  -4   9      123.12      123.61      1.42 o 
  -1  -4   9       31.66       30.65      0.62 o 
   0  -4   9      195.17      175.87      1.69 o 
   1  -4   9      103.78      105.24      1.20 o 
   2  -4   9        0.35        0.40      0.30 o 
   3  -4   9       17.81       16.26      0.65 o 
   4  -4   9       36.50       34.54      0.95 o 
   5  -4   9       22.56       23.22      1.06 o 
   6  -4   9        0.00       -0.09      0.73 o 
   7  -4   9        0.98       -0.73      0.73 o 
  -7  -3   9        5.71        7.31      0.71 o 
  -6  -3   9        2.30        1.16      0.48 o 
  -5  -3   9        7.38        7.46      0.49 o 
  -4  -3   9        0.09        0.11      0.25 o 
  -3  -3   9       45.84       45.48      0.77 o 
  -2  -3   9       45.12       48.51      0.81 o 
  -1  -3   9      216.24      208.97      2.29 o 
   0  -3   9        0.09        0.04      0.19 o 
   1  -3   9       32.17       30.32      0.73 o 
   2  -3   9       79.90       84.62      1.32 o 
   3  -3   9       11.43       10.33      0.50 o 
   4  -3   9       22.75       21.66      0.88 o 
   5  -3   9        2.35        2.99      0.70 o 
   6  -3   9        1.52        1.64      0.91 o 
  -8  -2   9        0.58        0.09      0.73 o 
  -7  -2   9        7.13        8.20      1.09 o 
  -6  -2   9        0.10       -0.42      0.42 o 
  -5  -2   9       32.92       32.02      1.00 o 
  -4  -2   9       57.49       50.78      1.03 o 
  -3  -2   9      239.01      222.09      2.44 o 
  -2  -2   9       41.63       43.21      0.88 o 
  -1  -2   9       71.33       57.45      0.82 o 
   0  -2   9      172.49      155.09      1.72 o 
   1  -2   9      199.73      183.53      2.22 o 
   2  -2   9        7.50        6.40      0.41 o 
   3  -2   9        3.47        3.76      0.46 o 
   4  -2   9       31.85       28.88      1.31 o 
   5  -2   9       19.89       19.14      1.55 o 
   6  -2   9       16.54       14.03      1.46 o 
  -8  -1   9        5.60        5.29      1.00 o 
  -7  -1   9       12.30       11.03      1.18 o 
  -6  -1   9       44.47       42.46      1.91 o 
  -5  -1   9       12.42       12.91      0.66 o 
  -4  -1   9      113.22      113.54      2.28 o 
  -3  -1   9       19.99       23.76      0.58 o 
  -2  -1   9        3.44        1.53      0.24 o 
  -1  -1   9      132.13      125.28      1.67 o 
   0  -1   9       29.88       30.09      0.74 o 
   1  -1   9      121.69      116.41      1.63 o 
   2  -1   9       82.27       79.79      1.58 o 
   3  -1   9        8.53        8.22      0.81 o 
   4  -1   9       82.87       78.98      3.42 o 
   5  -1   9       29.63       31.35      1.91 o 
   6  -1   9        3.99        4.83      1.09 o 
  -8   0   9       28.32       25.15      1.64 o 
  -7   0   9       28.64       30.34      1.73 o 
  -6   0   9       67.44       59.05      2.28 o 
  -5   0   9       42.93       45.25      1.49 o 
  -4   0   9       26.04       28.69      0.86 o 
  -3   0   9        0.43        0.01      0.22 o 
  -2   0   9       14.32       13.77      0.50 o 
  -1   0   9      139.67      131.03      1.62 o 
   0   0   9      173.74      179.97      2.21 o 
   1   0   9       51.15       47.13      1.05 o 
   2   0   9      185.70      185.71      2.87 o 
   3   0   9        0.14       -0.05      0.50 o 
   4   0   9       85.80       86.11      3.10 o 
   5   0   9       23.44       24.06      1.82 o 
  -8   1   9        0.01        1.73      0.82 o 
  -7   1   9       10.42        8.47      1.09 o 
  -6   1   9        0.98        0.26      0.50 o 
  -5   1   9       20.44       20.87      1.07 o 
  -4   1   9        0.29       -0.32      0.32 o 
  -3   1   9       46.21       49.18      1.05 o 
  -2   1   9       58.75       53.33      1.36 o 
  -1   1   9       19.47       19.27      0.82 o 
   0   1   9        3.27        2.38      0.42 o 
   1   1   9      134.28      133.21      2.36 o 
   2   1   9       91.49       92.20      2.38 o 
   3   1   9        8.57        8.75      1.09 o 
   4   1   9        2.75        2.37      0.91 o 
  -8   2   9       17.37       18.41      1.64 o 
  -7   2   9       17.33       18.04      1.46 o 
  -6   2   9        0.86        0.49      0.54 o 
  -5   2   9        0.67        0.86      0.40 o 
  -4   2   9       18.36       16.24      0.78 o 
  -3   2   9       72.45       70.46      1.15 o 
  -2   2   9       26.20       28.61      0.79 o 
  -1   2   9       78.16       79.72      1.63 o 
   0   2   9      153.14      156.22      3.32 o 
   1   2   9       22.32       24.68      1.20 o 
   2   2   9        7.60        8.02      1.00 o 
   3   2   9        9.37        8.47      1.09 o 
   4   2   9        0.15       -0.36      0.73 o 
  -8   3   9        4.25        3.74      1.00 o 
  -7   3   9        0.07       -0.64      0.64 o 
  -6   3   9       37.31       42.46      2.00 o 
  -5   3   9      110.60      101.65      2.26 o 
  -4   3   9       22.80       21.52      1.73 o 
  -3   3   9       12.24       13.46      0.73 o 
  -2   3   9       86.11       84.72      2.42 o 
  -1   3   9       34.69       34.30      1.40 o 
   0   3   9        2.29        2.62      0.59 o 
   1   3   9        1.72        1.28      0.73 o 
   2   3   9        3.51        2.92      0.91 o 
   3   3   9       14.12       14.03      1.37 o 
  -7   4   9       14.15       12.85      1.28 o 
  -6   4   9       28.69       26.54      1.19 o 
  -5   4   9        9.85        9.01      0.74 o 
  -4   4   9       28.46       27.21      1.12 o 
  -3   4   9       59.71       57.43      1.86 o 
  -2   4   9       15.21       14.90      1.01 o 
  -1   4   9        1.46        1.55      0.73 o 
   0   4   9        0.56       -0.64      0.64 o 
   1   4   9        1.46        1.37      0.73 o 
   2   4   9        4.82        4.19      1.00 o 
  -7   5   9       11.52       11.39      1.28 o 
  -6   5   9       32.85       36.21      1.41 o 
  -5   5   9       33.34       33.53      2.00 o 
  -4   5   9       16.60       15.22      1.37 o 
  -3   5   9        1.25        0.64      0.73 o 
  -2   5   9        0.40       -0.64      0.64 o 
  -1   5   9       11.59       15.86      1.46 o 
   0   5   9        1.50        1.09      0.82 o 
   1   5   9       18.63       19.04      1.64 o 
  -6   6   9       13.74       14.40      1.46 o 
  -5   6   9        8.50        7.11      1.18 o 
  -4   6   9       11.51       11.66      1.28 o 
  -3   6   9       15.95       17.13      1.55 o 
  -2   6   9        0.72        0.46      0.82 o 
  -1   6   9       26.18       29.52      2.00 o 
   1 -12  10        0.78        0.52      0.48 o 
   2 -12  10       14.91       13.94      1.28 o 
   3 -12  10        0.31        0.64      0.58 o 
   4 -12  10        0.10       -0.16      0.54 o 
  -1 -11  10        9.16        8.66      0.91 o 
   0 -11  10       10.40       13.76      0.68 o 
   1 -11  10        9.09       11.26      0.63 o 
   2 -11  10        1.33        1.31      0.42 o 
   3 -11  10       20.65       19.12      1.06 o 
   4 -11  10       10.48        9.02      1.18 o 
   5 -11  10        7.24        7.84      1.18 o 
  -2 -10  10        0.16       -0.14      0.28 o 
  -1 -10  10        4.09        4.82      0.42 o 
   0 -10  10       11.37       10.89      0.89 o 
   1 -10  10       25.34       23.98      0.84 o 
   2 -10  10       29.71       29.68      0.98 o 
   3 -10  10       25.91       25.15      1.64 o 
   4 -10  10       16.60       14.58      1.37 o 
   5 -10  10        1.00       -0.46      0.73 o 
   6 -10  10        3.39        2.64      1.00 o 
  -3  -9  10        4.73        4.47      0.45 o 
  -2  -9  10       13.02       13.26      0.68 o 
  -1  -9  10        0.61        0.54      0.29 o 
   0  -9  10       19.77       20.45      0.74 o 
   1  -9  10       89.82       90.35      1.82 o 
   2  -9  10       55.45       55.35      1.96 o 
   3  -9  10        0.46        0.27      0.64 o 
   4  -9  10       12.59       11.66      1.18 o 
   5  -9  10        0.86        1.09      0.91 o 
   6  -9  10        8.30        8.11      1.28 o 
  -4  -8  10        4.24        4.54      0.40 o 
  -3  -8  10       11.17       11.55      0.56 o 
  -2  -8  10        0.02       -0.26      0.26 o 
  -1  -8  10       45.10       42.97      1.24 o 
   0  -8  10      175.05      166.73      2.42 o 
   1  -8  10        3.37        4.08      0.45 o 
   2  -8  10       18.44       17.59      1.37 o 
   3  -8  10       43.49       44.10      2.00 o 
   4  -8  10      108.18      109.35      3.55 o 
   5  -8  10        6.91        5.10      1.00 o 
   6  -8  10        9.59       10.30      1.28 o 
  -5  -7  10        0.25        0.62      0.33 o 
  -4  -7  10        3.93        4.58      0.42 o 
  -3  -7  10       54.71       53.84      1.10 o 
  -2  -7  10      145.00      140.09      2.09 o 
  -1  -7  10        8.99        8.84      0.99 o 
   0  -7  10        1.92        1.58      0.31 o 
   1  -7  10      237.11      240.30      3.95 o 
   2  -7  10      343.90      345.27      7.75 o 
   3  -7  10        0.00        1.91      0.73 o 
   4  -7  10      112.95      118.64      3.64 o 
   5  -7  10       73.24       76.09      2.82 o 
   6  -7  10        9.25        7.29      0.77 o 
  -6  -6  10        1.93        2.09      0.56 o 
  -5  -6  10       13.93       17.00      0.70 o 
  -4  -6  10       79.89       79.65      1.46 o 
  -3  -6  10      134.12      126.00      1.93 o 
  -2  -6  10       15.13       16.10      0.57 o 
  -1  -6  10       87.35       96.14      1.45 o 
   0  -6  10      201.79      200.98      2.49 o 
   1  -6  10       11.00       12.96      0.66 o 
   2  -6  10       87.74       86.75      2.82 o 
   3  -6  10       26.37       25.84      1.06 o 
   4  -6  10       31.19       32.03      1.22 o 
   5  -6  10       10.45       10.91      1.05 o 
   6  -6  10        1.56        0.75      0.54 o 
  -6  -5  10       14.13       16.48      0.75 o 
  -5  -5  10       44.92       43.58      1.07 o 
  -4  -5  10       88.03       84.92      1.74 o 
  -3  -5  10       20.06       23.17      0.83 o 
  -2  -5  10        1.13        1.24      0.27 o 
  -1  -5  10       18.41       21.10      0.66 o 
   0  -5  10        2.43        2.21      0.33 o 
   1  -5  10       14.02       15.91      1.02 o 
   2  -5  10       38.87       41.48      1.09 o 
   3  -5  10       30.88       33.17      2.41 o 
   4  -5  10        0.53        0.88      0.48 o 
   5  -5  10       13.86       13.81      1.14 o 
   6  -5  10        4.72        3.55      1.00 o 
  -7  -4  10        6.50        6.24      0.73 o 
  -6  -4  10        6.55        6.85      0.64 o 
  -5  -4  10        0.53        0.20      0.33 o 
  -4  -4  10        5.12        5.41      0.45 o 
  -3  -4  10       19.18       21.04      0.67 o 
  -2  -4  10        1.46        0.34      0.26 o 
  -1  -4  10       71.32       60.56      1.02 o 
   0  -4  10        2.72        2.94      0.34 o 
   1  -4  10      166.11      157.59      2.02 o 
   2  -4  10        0.17        0.42      0.28 o 
   3  -4  10        2.39        2.51      0.45 o 
   4  -4  10       55.08       54.31      2.82 o 
   5  -4  10       25.70       24.69      1.64 o 
   6  -4  10        1.08        0.82      0.82 o 
  -7  -3  10        1.61        2.19      0.82 o 
  -6  -3  10        3.94        3.38      0.58 o 
  -5  -3  10       11.47       11.62      0.77 o 
  -4  -3  10        9.33        8.97      0.53 o 
  -3  -3  10       74.29       70.43      1.26 o 
  -2  -3  10       93.45       90.67      1.43 o 
  -1  -3  10      151.23      154.78      1.74 o 
   0  -3  10       55.52       55.14      1.02 o 
   1  -3  10       55.39       57.62      1.06 o 
   2  -3  10       33.36       31.94      1.05 o 
   3  -3  10       54.11       55.54      1.77 o 
   4  -3  10        6.00        6.18      0.67 o 
   5  -3  10       20.57       21.60      1.64 o 
   6  -3  10       11.77       10.21      1.28 o 
  -7  -2  10        5.58        6.47      1.00 o 
  -6  -2  10        1.63        1.64      0.73 o 
  -5  -2  10        3.09        2.89      0.52 o 
  -4  -2  10      193.96      180.72      2.78 o 
  -3  -2  10       38.19       37.99      1.27 o 
  -2  -2  10      227.30      211.00      5.10 o 
  -1  -2  10        8.22        5.47      0.44 o 
   0  -2  10        5.25        6.83      0.55 o 
   1  -2  10       12.18       12.56      0.53 o 
   2  -2  10        0.94        1.47      0.36 o 
   3  -2  10       55.84       56.43      1.37 o 
   4  -2  10       55.52       58.02      2.82 o 
   5  -2  10        5.38        4.74      1.09 o 
  -7  -1  10       13.25       13.76      1.28 o 
  -6  -1  10       23.32       21.05      1.46 o 
  -5  -1  10       51.73       52.44      2.19 o 
  -4  -1  10        6.24        3.79      0.59 o 
  -3  -1  10       46.57       38.63      1.01 o 
  -2  -1  10       12.56       12.01      0.48 o 
  -1  -1  10       16.61       15.50      0.60 o 
   0  -1  10        0.00       -0.11      0.25 o 
   1  -1  10       52.17       51.99      1.16 o 
   2  -1  10       33.33       35.98      1.46 o 
   3  -1  10       18.45       17.11      1.96 o 
   4  -1  10        3.62        1.55      0.82 o 
   5  -1  10       15.84       15.31      1.46 o 
  -7   0  10        4.85        4.47      0.91 o 
  -6   0  10        0.06       -0.64      0.64 o 
  -5   0  10        0.73        0.56      0.48 o 
  -4   0  10       79.24       69.30      2.32 o 
  -3   0  10       66.17       62.36      1.38 o 
  -2   0  10        0.81        1.36      0.28 o 
  -1   0  10        6.99        7.11      0.44 o 
   0   0  10       31.97       29.10      0.90 o 
   1   0  10       16.93       18.15      0.81 o 
   2   0  10        2.66        3.13      0.87 o 
   3   0  10       35.89       34.90      2.00 o 
   4   0  10       44.21       47.02      2.37 o 
  -7   1  10       25.45       31.53      1.82 o 
  -6   1  10       28.89       27.52      1.64 o 
  -5   1  10       19.94       19.35      1.32 o 
  -4   1  10       22.24       21.06      0.86 o 
  -3   1  10        2.86        2.21      0.42 o 
  -2   1  10      104.65      101.65      1.47 o 
  -1   1  10      168.28      160.76      3.30 o 
   0   1  10        7.92        8.99      0.61 o 
   1   1  10       11.97       11.80      0.96 o 
   2   1  10       49.04       47.20      2.28 o 
   3   1  10        8.78       10.57      1.28 o 
   4   1  10        0.47        0.18      0.73 o 
  -7   2  10       17.41       17.22      1.55 o 
  -6   2  10        0.38        0.09      0.73 o 
  -5   2  10        0.83        1.09      0.82 o 
  -4   2  10        6.36        7.04      1.05 o 
  -3   2  10       63.65       60.40      1.64 o 
  -2   2  10       40.35       37.97      1.16 o 
  -1   2  10        9.82       11.02      0.68 o 
   0   2  10       45.03       43.53      1.64 o 
   1   2  10       35.45       34.72      1.91 o 
   2   2  10        2.74        2.64      0.82 o 
   3   2  10        0.34        0.18      0.82 o 
  -7   3  10        0.00       -0.27      0.82 o 
  -6   3  10        3.29        2.46      0.91 o 
  -5   3  10        3.11        3.16      0.73 o 
  -4   3  10        6.97        5.01      0.63 o 
  -3   3  10       26.54       28.59      2.23 o 
  -2   3  10       62.60       62.78      2.64 o 
  -1   3  10       60.98       57.89      1.93 o 
   0   3  10       15.10       16.04      1.46 o 
   1   3  10        0.01       -0.64      0.64 o 
   2   3  10        0.00       -0.27      0.73 o 
  -6   4  10       16.87       16.13      1.46 o 
  -5   4  10       17.91       17.83      1.32 o 
  -4   4  10       12.60       14.76      1.37 o 
  -3   4  10       31.17       29.89      1.82 o 
  -2   4  10       27.53       25.70      1.73 o 
  -1   4  10        3.55        4.19      1.00 o 
   0   4  10        8.05        6.11      1.09 o 
   1   4  10       17.29       19.41      1.73 o 
  -6   5  10        7.40        7.47      1.18 o 
  -5   5  10        3.20        4.10      1.00 o 
  -4   5  10        2.47        1.64      0.82 o 
  -3   5  10       39.74       41.01      2.28 o 
  -2   5  10       48.48       51.39      2.55 o 
  -1   5  10        2.63        3.74      1.00 o 
  -1 -11  11        0.37        0.09      0.64 o 
   0 -11  11        0.51        0.37      0.38 o 
   1 -11  11       10.43       11.00      2.23 o 
   2 -11  11        5.21        4.01      0.91 o 
   3 -11  11        0.30        0.27      0.73 o 
   4 -11  11        6.33        5.92      1.09 o 
  -2 -10  11        2.91        2.83      0.42 o 
  -1 -10  11        2.01        1.49      0.37 o 
   0 -10  11       12.05       12.37      0.88 o 
   1 -10  11        5.73        6.17      0.64 o 
   2 -10  11        0.04       -0.64      0.64 o 
   3 -10  11       21.85       20.32      1.55 o 
   4 -10  11       40.33       41.73      2.19 o 
   5 -10  11        0.25        0.55      0.91 o 
  -3  -9  11        5.80        5.06      0.50 o 
  -2  -9  11        1.15        1.43      0.37 o 
  -1  -9  11        0.07       -0.15      0.32 o 
   0  -9  11        0.52        0.12      0.35 o 
   1  -9  11       59.94       63.13      1.74 o 
   2  -9  11      100.23      108.44      3.46 o 
   3  -9  11        0.00       -0.64      0.73 o 
   4  -9  11        3.75        2.64      0.91 o 
   5  -9  11       44.90       47.75      2.37 o 
   6  -9  11       52.52       53.67      2.64 o 
  -4  -8  11       10.77       12.22      1.03 o 
  -3  -8  11        1.79        2.02      0.37 o 
  -2  -8  11        1.72        1.34      0.37 o 
  -1  -8  11       21.72       27.16      0.84 o 
   0  -8  11      146.54      150.19      2.35 o 
   1  -8  11       68.22       69.78      1.84 o 
   2  -8  11        0.19        0.27      0.73 o 
   3  -8  11       63.19       61.96      2.55 o 
   4  -8  11       73.92       74.17      2.82 o 
   5  -8  11        2.23        2.92      0.91 o 
   6  -8  11       16.38       15.76      1.46 o 
  -5  -7  11        0.47        0.31      0.35 o 
  -4  -7  11        3.83        3.59      0.42 o 
  -3  -7  11       27.22       31.62      0.89 o 
  -2  -7  11       35.16       36.41      1.36 o 
  -1  -7  11       94.33       90.68      1.76 o 
   0  -7  11       64.92       63.83      3.05 o 
   1  -7  11       33.07       37.46      1.55 o 
   2  -7  11       11.63       11.57      1.09 o 
   3  -7  11       14.61       15.22      1.37 o 
   4  -7  11        3.00        3.01      0.91 o 
   5  -7  11        0.63        0.18      0.82 o 
   6  -7  11        2.97        2.10      0.91 o 
  -5  -6  11        8.26        9.84      0.59 o 
  -4  -6  11       15.27       19.05      0.77 o 
  -3  -6  11       40.07       39.38      1.02 o 
  -2  -6  11       20.47       20.02      0.74 o 
  -1  -6  11        3.43        2.67      0.35 o 
   0  -6  11       15.23       15.83      0.75 o 
   1  -6  11        8.22        6.20      1.00 o 
   2  -6  11        0.37       -0.25      0.42 o 
   3  -6  11       20.23       19.82      1.03 o 
   4  -6  11        1.72        1.55      0.68 o 
   5  -6  11       13.69       13.38      1.23 o 
   6  -6  11        1.18        0.27      0.91 o 
  -6  -5  11        8.73        9.11      0.77 o 
  -5  -5  11        0.56        0.91      0.38 o 
  -4  -5  11        0.00        0.21      0.33 o 
  -3  -5  11        1.28        1.00      0.35 o 
  -2  -5  11        5.43        5.95      0.45 o 
  -1  -5  11       15.05       16.00      0.71 o 
   0  -5  11        4.56        4.12      0.57 o 
   1  -5  11      102.23      102.02      2.38 o 
   2  -5  11       17.84       19.90      0.84 o 
   3  -5  11       81.64       79.21      3.96 o 
   4  -5  11        0.03        0.13      0.48 o 
   5  -5  11        5.88        4.73      0.77 o 
   6  -5  11       10.22        9.66      1.37 o 
  -6  -4  11        1.53        2.19      0.68 o 
  -5  -4  11        5.72        5.06      0.64 o 
  -4  -4  11       15.48       14.15      0.84 o 
  -3  -4  11       20.22       21.30      0.93 o 
  -2  -4  11        0.91       -0.29      0.29 o 
  -1  -4  11       11.50       10.00      1.05 o 
   0  -4  11      267.38      248.69      3.51 o 
   1  -4  11        0.02        0.39      0.36 o 
   2  -4  11       76.46       75.23      1.60 o 
   3  -4  11        0.61        0.96      0.45 o 
   4  -4  11        3.57        4.05      0.61 o 
   5  -4  11        4.08        4.28      1.00 o 
  -7  -3  11        0.01        0.09      0.73 o 
  -6  -3  11       10.26       10.39      1.18 o 
  -5  -3  11        1.39        1.28      0.64 o 
  -4  -3  11        7.53        7.20      0.91 o 
  -3  -3  11        9.84        7.31      0.70 o 
  -2  -3  11      101.06       92.29      2.23 o 
  -1  -3  11       85.70       86.77      1.62 o 
   0  -3  11       46.78       37.85      1.05 o 
   1  -3  11       14.00       10.97      0.67 o 
   2  -3  11        4.43        3.88      0.58 o 
   3  -3  11        0.09       -0.27      0.46 o 
   4  -3  11        0.01       -0.64      0.64 o 
   5  -3  11       12.49       13.49      1.46 o 
  -7  -2  11        0.29        1.37      0.82 o 
  -6  -2  11        8.64       10.02      1.18 o 
  -5  -2  11       29.48       28.80      1.64 o 
  -4  -2  11       33.44       30.69      2.28 o 
  -3  -2  11       53.11       61.13      1.82 o 
  -2  -2  11       11.93        6.70      0.50 o 
  -1  -2  11       18.61       16.01      0.75 o 
   0  -2  11      109.75      105.41      1.94 o 
   1  -2  11       46.88       44.49      1.38 o 
   2  -2  11        2.15        1.85      0.50 o 
   3  -2  11        8.31        8.84      1.18 o 
   4  -2  11        9.51       11.66      1.28 o 
   5  -2  11        0.00        0.91      0.91 o 
  -7  -1  11       14.09        9.48      1.18 o 
  -6  -1  11       20.58       20.05      1.46 o 
  -5  -1  11        0.44        0.91      0.64 o 
  -4  -1  11       14.54       16.58      1.05 o 
  -3  -1  11       41.71       42.40      1.49 o 
  -2  -1  11       48.88       42.90      1.36 o 
  -1  -1  11       33.84       31.52      1.00 o 
   0  -1  11       25.21       25.34      1.46 o 
   1  -1  11        1.97        1.96      0.52 o 
   2  -1  11       59.49       54.31      2.37 o 
   3  -1  11       41.27       40.19      2.19 o 
   4  -1  11        0.39       -0.55      0.82 o 
  -7   0  11        6.07        7.29      1.09 o 
  -6   0  11       22.06       19.77      1.55 o 
  -5   0  11       57.11       53.67      2.28 o 
  -4   0  11       68.81       66.02      1.97 o 
  -3   0  11       30.74       30.85      1.01 o 
  -2   0  11        1.42        1.93      0.42 o 
  -1   0  11        0.11       -0.39      0.39 o 
   0   0  11       14.39       17.40      0.97 o 
   1   0  11       53.79       53.67      2.37 o 
   2   0  11        8.32        9.39      1.18 o 
   3   0  11        3.17        4.01      1.00 o 
  -7   1  11       10.44        9.48      1.18 o 
  -6   1  11       27.97       29.80      1.91 o 
  -5   1  11       33.31       33.08      1.91 o 
  -4   1  11        9.17       10.30      1.09 o 
  -3   1  11        0.23        0.14      0.45 o 
  -2   1  11        4.29        5.46      0.68 o 
  -1   1  11        9.41        6.78      0.67 o 
   0   1  11        6.12        5.56      1.00 o 
   1   1  11        9.20       12.48      1.28 o 
   2   1  11       32.61       33.53      2.00 o 
   3   1  11       24.93       25.51      1.91 o 
  -7   2  11       20.72       23.33      1.82 o 
  -6   2  11       33.45       36.27      2.00 o 
  -5   2  11        7.14        6.93      1.00 o 
  -4   2  11        1.61        0.90      0.48 o 
  -3   2  11        3.36        4.32      0.61 o 
  -2   2  11       39.22       36.02      1.69 o 
  -1   2  11       22.94       24.69      1.73 o 
   0   2  11       10.25       10.39      1.28 o 
   1   2  11       25.96       30.53      2.00 o 
   2   2  11       10.27       10.93      1.37 o 
  -6   3  11        0.16        0.09      0.73 o 
  -5   3  11       15.17       17.81      1.06 o 
  -4   3  11       10.31       10.93      0.87 o 
  -3   3  11       10.56        9.39      1.18 o 
  -2   3  11       23.18       24.69      1.73 o 
  -1   3  11        5.82        5.38      1.09 o 
   0   3  11        1.31        0.36      0.82 o 
   1   3  11       15.25       15.67      1.55 o 
  -5   4  11        0.42       -0.18      0.82 o 
  -4   4  11        0.07       -0.73      0.73 o 
  -3   4  11        1.02        1.64      0.91 o 
  -2   4  11       16.80       11.85      1.46 o 
  -1   4  11       45.31       46.84      2.46 o 
   0 -11  12        1.25        1.82      0.82 o 
   1 -11  12        2.74        2.64      0.82 o 
   2 -11  12        0.15        0.18      0.73 o 
   3 -11  12        0.62       -0.64      0.64 o 
  -1 -10  12        6.82        6.91      0.87 o 
   0 -10  12        6.99        7.76      0.71 o 
   1 -10  12        0.79        0.91      0.73 o 
   2 -10  12        0.36       -0.64      0.64 o 
   3 -10  12       10.77       11.12      1.28 o 
   4 -10  12       51.55       56.41      2.64 o 
  -3  -9  12       23.21       23.90      1.06 o 
  -2  -9  12       10.72       12.26      0.70 o 
  -1  -9  12        1.31        2.16      0.52 o 
   0  -9  12        6.64        7.99      0.71 o 
   1  -9  12       15.23       20.41      1.46 o 
   2  -9  12       28.04       30.34      1.82 o 
   3  -9  12       27.99       31.80      1.91 o 
   4  -9  12        7.70        8.47      1.18 o 
   5  -9  12       17.04       15.86      1.55 o 
  -4  -8  12       11.24       11.48      1.09 o 
  -3  -8  12        0.01       -0.05      0.33 o 
  -2  -8  12        5.82        4.23      0.46 o 
  -1  -8  12       15.36       16.81      0.90 o 
   0  -8  12       15.80       15.35      1.14 o 
   1  -8  12       52.37       51.12      2.19 o 
   2  -8  12        7.19        7.11      1.00 o 
   3  -8  12        0.41        1.00      0.73 o 
   4  -8  12        8.30       10.93      1.28 o 
   5  -8  12        0.07        0.55      0.82 o 
  -4  -7  12        2.85        3.25      0.44 o 
  -3  -7  12        0.04       -0.05      0.33 o 
  -2  -7  12       14.29       16.01      0.87 o 
  -1  -7  12        6.86        7.34      0.64 o 
   0  -7  12        3.51        2.73      0.73 o 
   1  -7  12        0.31        0.27      0.55 o 
   2  -7  12        4.26        4.47      0.91 o 
   3  -7  12        2.66        3.76      0.72 o 
   4  -7  12        1.16        0.82      0.82 o 
   5  -7  12       24.35       26.52      1.82 o 
  -5  -6  12        5.14        5.52      0.64 o 
  -4  -6  12        0.00       -0.32      0.45 o 
  -3  -6  12        2.75        2.52      0.82 o 
  -2  -6  12        0.24        0.16      0.42 o 
  -1  -6  12        7.67        8.84      1.00 o 
   0  -6  12       16.87       17.77      1.28 o 
   1  -6  12       13.74       13.47      1.23 o 
   2  -6  12        4.58        5.56      0.70 o 
   3  -6  12       15.87       15.40      1.37 o 
   4  -6  12       57.32       62.42      2.64 o 
   5  -6  12        1.99        1.77      0.73 o 
  -5  -5  12        0.03       -0.23      0.45 o 
  -4  -5  12       21.78       20.30      1.03 o 
  -3  -5  12        1.13        0.46      0.45 o 
  -2  -5  12       11.63       12.12      1.09 o 
  -1  -5  12        7.76        7.91      0.72 o 
   0  -5  12        2.19        2.11      0.50 o 
   1  -5  12        3.20        3.11      0.59 o 
   2  -5  12       96.34       89.25      2.36 o 
   3  -5  12       10.98       13.10      0.87 o 
   4  -5  12       17.22       14.56      1.00 o 
   5  -5  12        0.06        0.09      0.82 o 
  -6  -4  12        8.06        8.57      1.18 o 
  -5  -4  12        9.92       12.03      1.18 o 
  -4  -4  12        0.20       -0.09      0.64 o 
  -3  -4  12        0.01       -0.36      0.55 o 
  -2  -4  12       17.09       17.71      1.05 o 
  -1  -4  12       17.94       14.36      0.92 o 
   0  -4  12       74.29       65.91      2.96 o 
   1  -4  12       61.97       66.36      1.53 o 
   2  -4  12       42.23       37.05      1.46 o 
   3  -4  12        9.28        8.77      0.77 o 
   4  -4  12       31.45       31.35      1.91 o 
   5  -4  12        4.95        5.74      1.09 o 
  -6  -3  12        0.92        1.00      0.82 o 
  -5  -3  12        0.24        1.82      0.73 o 
  -4  -3  12        0.04       -0.64      0.64 o 
  -3  -3  12       44.55       42.46      2.00 o 
  -2  -3  12       25.79       25.23      1.18 o 
  -1  -3  12       12.44       14.90      1.37 o 
   0  -3  12        6.40        8.74      0.62 o 
   1  -3  12        3.84        3.88      0.58 o 
   2  -3  12       27.70       28.67      1.22 o 
   3  -3  12       12.92       13.33      0.90 o 
   4  -3  12        4.04        4.19      1.00 o 
  -6  -2  12        0.71        0.73      0.82 o 
  -5  -2  12        5.71        6.38      1.00 o 
  -4  -2  12        7.08        6.29      0.91 o 
  -3  -2  12        3.43        4.58      1.23 o 
  -2  -2  12       50.46       53.34      2.05 o 
  -1  -2  12       80.95       79.27      1.70 o 
   0  -2  12       54.18       50.32      1.51 o 
   1  -2  12       16.78       16.39      0.96 o 
   2  -2  12        0.96        0.37      0.77 o 
   3  -2  12        0.17       -0.27      0.73 o 
   4  -2  12        5.56        6.01      1.18 o 
  -6  -1  12       17.84       17.22      1.46 o 
  -5  -1  12       25.00       26.52      1.73 o 
  -4  -1  12       14.94       14.94      1.37 o 
  -3  -1  12       41.59       38.81      1.49 o 
  -2  -1  12       60.50       57.22      1.43 o 
  -1  -1  12       36.45       37.66      2.28 o 
   0  -1  12        6.06        6.25      0.67 o 
   1  -1  12        0.00        0.42      0.55 o 
   2  -1  12        3.66        3.37      0.91 o 
   3  -1  12        6.56        4.92      1.09 o 
  -6   0  12       25.40       25.51      1.82 o 
  -5   0  12        1.63        1.00      0.73 o 
  -4   0  12        6.04        5.38      1.00 o 
  -3   0  12       53.60       53.13      2.28 o 
  -2   0  12       32.57       35.92      2.37 o 
  -1   0  12        7.07        7.60      0.77 o 
   0   0  12        6.35        5.56      0.67 o 
   1   0  12        3.14        3.46      0.91 o 
   2   0  12       22.81       21.78      1.73 o 
  -6   1  12        4.45        5.10      1.00 o 
  -5   1  12       19.37       19.14      1.64 o 
  -4   1  12       60.35       68.07      2.73 o 
  -3   1  12       46.87       58.35      3.55 o 
  -2   1  12        0.91        1.46      0.52 o 
  -1   1  12       11.73       16.11      1.09 o 
   0   1  12       11.27       10.48      1.28 o 
   1   1  12        9.89        8.66      1.18 o 
  -6   2  12       58.59       67.89      2.82 o 
  -5   2  12       23.50       25.61      1.73 o 
  -4   2  12        4.38        4.98      0.71 o 
  -3   2  12       15.35       19.04      1.59 o 
  -2   2  12        2.44        2.19      0.82 o 
  -1   2  12        0.87        1.00      0.82 o 
   0   2  12        1.03        0.91      0.91 o 
  -5   3  12        1.64        0.82      0.82 o 
  -4   3  12        1.79        0.82      0.82 o 
  -3   3  12        0.59        0.36      0.82 o 
  -2   3  12        1.32        1.28      0.91 o 
  -1   3  12        0.12       -0.82      0.82 o 
   0 -10  13       14.91       14.31      1.28 o 
   1 -10  13        0.78        1.37      0.82 o 
   2 -10  13        5.33        5.10      1.09 o 
   3 -10  13        3.63        6.20      1.18 o 
  -2  -9  13        0.82        0.54      0.50 o 
  -1  -9  13        4.96        4.92      0.91 o 
   0  -9  13        1.73        1.46      0.82 o 
   1  -9  13        0.09        0.73      0.73 o 
   2  -9  13        3.71        4.19      1.00 o 
   3  -9  13        9.64       10.57      1.28 o 
   4  -9  13        1.53        3.19      1.00 o 
  -3  -8  13        2.60        1.78      0.68 o 
  -2  -8  13        1.13        0.41      0.52 o 
  -1  -8  13        3.08        2.55      0.82 o 
   0  -8  13        0.01       -0.27      0.64 o 
   1  -8  13        1.24        0.55      0.73 o 
   2  -8  13        0.55       -0.64      0.64 o 
   3  -8  13        0.86        1.09      0.82 o 
   4  -8  13        5.89        7.56      1.18 o 
  -4  -7  13        4.86        4.08      0.64 o 
  -3  -7  13       16.19       15.63      0.97 o 
  -2  -7  13        3.32        3.01      0.82 o 
  -1  -7  13        0.52       -0.27      0.64 o 
   0  -7  13        9.75       11.03      1.18 o 
   1  -7  13        0.75        0.73      0.64 o 
   2  -7  13        3.45        2.19      0.82 o 
   3  -7  13        5.76        4.37      1.00 o 
   4  -7  13        0.16        0.00      0.82 o 
  -4  -6  13        0.33        0.46      0.73 o 
  -3  -6  13        0.27        0.09      0.73 o 
  -2  -6  13       13.49       13.58      1.28 o 
  -1  -6  13        3.68        3.92      0.82 o 
   0  -6  13        1.05        0.27      0.64 o 
   1  -6  13        0.31        0.46      0.64 o 
   2  -6  13        4.74        6.83      1.00 o 
   3  -6  13        2.73        3.74      0.91 o 
   4  -6  13       42.78       40.73      2.19 o 
  -5  -5  13        0.03       -0.27      0.73 o 
  -4  -5  13       54.33       63.97      2.55 o 
  -3  -5  13       43.62       54.04      2.28 o 
  -2  -5  13        3.53        3.83      0.82 o 
  -1  -5  13        0.05       -0.46      0.55 o 
   0  -5  13        0.83        0.64      0.64 o 
   1  -5  13       14.16       13.54      1.01 o 
   2  -5  13       17.16       16.86      1.37 o 
   3  -5  13       14.98       15.95      1.46 o 
   4  -5  13        0.99       -0.19      0.54 o 
  -5  -4  13       45.80       53.95      2.46 o 
  -4  -4  13        3.04        3.28      0.91 o 
  -3  -4  13        0.47        0.82      0.64 o 
  -2  -4  13        0.90        0.64      0.64 o 
  -1  -4  13       21.13       21.89      1.18 o 
   0  -4  13        1.44        1.21      0.57 o 
   1  -4  13        1.99        3.19      0.82 o 
   2  -4  13       20.66       23.48      1.19 o 
   3  -4  13       13.10       13.55      1.96 o 
   4  -4  13       13.83       15.31      1.55 o 
  -5  -3  13        0.01        1.00      0.82 o 
  -4  -3  13        7.76        7.11      1.00 o 
  -3  -3  13        0.34        1.28      0.73 o 
  -2  -3  13       37.41       41.28      2.00 o 
  -1  -3  13       16.07       17.98      1.28 o 
   0  -3  13       17.95       19.41      1.46 o 
   1  -3  13       27.77       23.55      1.16 o 
   2  -3  13       20.48       19.85      1.15 o 
   3  -3  13       10.38       12.03      1.37 o 
  -5  -2  13        1.69        0.55      0.73 o 
  -4  -2  13        6.21        7.11      1.00 o 
  -3  -2  13       50.97       49.21      2.28 o 
  -2  -2  13       30.55       30.62      1.82 o 
  -1  -2  13        5.19        4.83      0.91 o 
   0  -2  13       11.39       10.98      0.84 o 
   1  -2  13       22.94       24.32      1.22 o 
   2  -2  13        6.15        6.47      1.09 o 
   3  -2  13        3.26        4.19      1.09 o 
  -5  -1  13        5.23        3.92      1.00 o 
  -4  -1  13        7.80        8.47      1.09 o 
  -3  -1  13        5.86        4.83      1.00 o 
  -2  -1  13       12.78       10.75      1.18 o 
  -1  -1  13       28.44       27.66      1.29 o 
   0  -1  13       34.05       36.02      1.41 o 
   1  -1  13       21.64       25.79      1.82 o 
   2  -1  13        2.30        3.19      1.09 o 
  -5   0  13       10.49       11.39      1.37 o 
  -4   0  13        0.14        0.09      0.82 o 
  -3   0  13       27.08       29.62      1.91 o 
  -2   0  13      118.40      127.18      3.78 o 
  -1   0  13       31.72       37.03      1.45 o 
   0   0  13        4.71        3.64      1.00 o 
   1   0  13        9.65       12.58      1.37 o 
  -5   1  13        6.89        7.84      1.28 o 
  -4   1  13       23.35       28.34      1.91 o 
  -3   1  13       15.22       15.22      1.37 o 
  -2   1  13        0.02       -0.05      0.52 o 
  -1   1  13        6.02        7.29      1.09 o 
   0   1  13        1.16        1.55      0.91 o 
  -3   2  13        7.61        8.93      1.28 o 
  -2   2  13        2.50        3.55      1.00 o 
   0  -9  14       10.65        8.66      1.09 o 
   1  -9  14        8.94        7.75      1.18 o 
   2  -9  14        1.83        2.19      0.91 o 
  -2  -8  14        3.43        1.37      0.82 o 
  -1  -8  14       14.94       14.49      1.37 o 
   0  -8  14        0.00       -0.46      0.73 o 
   1  -8  14        0.04       -0.18      0.73 o 
   2  -8  14        2.40        1.28      0.91 o 
   3  -8  14        0.32        0.73      0.82 o 
  -3  -7  14        3.02        2.55      0.91 o 
  -2  -7  14        0.31        0.55      0.82 o 
  -1  -7  14        0.04       -0.73      0.73 o 
   0  -7  14       55.19       60.51      2.64 o 
   1  -7  14       16.44       18.22      1.55 o 
   2  -7  14        0.90        1.09      0.82 o 
   3  -7  14        0.12       -0.64      0.64 o 
  -3  -6  14        3.22        1.09      0.82 o 
  -2  -6  14       53.09       58.41      2.55 o 
  -1  -6  14       56.88       71.44      2.73 o 
   0  -6  14        0.30       -0.64      0.64 o 
   1  -6  14        0.01       -0.64      0.64 o 
   2  -6  14        2.94        4.47      0.91 o 
   3  -6  14        5.76        6.47      1.09 o 
  -4  -5  14       15.62       16.77      1.46 o 
  -3  -5  14       38.11       40.91      2.10 o 
  -2  -5  14        2.60        3.92      0.91 o 
  -1  -5  14        0.10        0.09      0.73 o 
   0  -5  14        9.23        6.47      1.00 o 
   1  -5  14        2.53        3.37      0.91 o 
   2  -5  14        9.33        9.66      1.18 o 
   3  -5  14        3.72        2.64      0.91 o 
  -4  -4  14       11.67        8.75      1.09 o 
  -3  -4  14        3.04        4.37      0.91 o 
  -2  -4  14        5.59        4.65      0.91 o 
  -1  -4  14        3.05        1.46      0.82 o 
   0  -4  14        9.69       11.21      1.28 o 
   1  -4  14       22.66       24.51      1.73 o 
   2  -4  14       12.80       12.94      1.37 o 
  -4  -3  14        3.34        2.46      0.91 o 
  -3  -3  14        0.65        0.55      0.73 o 
  -2  -3  14        3.66        2.28      0.82 o 
  -1  -3  14       11.13        9.39      1.18 o 
   0  -3  14        2.63        3.37      0.91 o 
   1  -3  14        3.23        2.55      0.91 o 
   2  -3  14        9.09        8.47      1.28 o 
  -4  -2  14        1.09        0.91      0.82 o 
  -3  -2  14        0.08       -0.46      0.73 o 
  -2  -2  14       16.26       17.04      1.55 o 
  -1  -2  14        6.20        7.65      1.09 o 
   0  -2  14        0.00        0.18      0.73 o 
   1  -2  14       18.11       18.77      1.64 o 
  -4  -1  14        8.00        8.38      1.18 o 
  -3  -1  14       17.06       19.68      1.73 o 
  -2  -1  14        1.81        0.82      0.82 o 
  -1  -1  14        7.82        8.66      1.18 o 
   0  -1  14       32.92       43.92      2.37 o 
  -3   0  14        3.63        5.19      1.09 o 
  -2   0  14        5.74        4.56      1.00 o 
  -1   0  14        0.03        0.00      0.82 o 
  -1  -7  15        9.40        8.66      1.28 o 
   0  -7  15       24.47       30.53      2.00 o 
   1  -7  15       24.75       29.71      1.91 o 
  -2  -6  15       10.88       11.30      1.28 o 
  -1  -6  15       15.33       15.13      1.46 o 
   0  -6  15        4.37        3.55      1.00 o 
   1  -6  15        0.03       -0.09      0.73 o 
  -2  -5  15       17.89       16.49      1.46 o 
  -1  -5  15        7.18        7.11      1.09 o 
   0  -5  15        3.08        2.73      0.91 o 
   1  -5  15        0.88        0.18      0.82 o 
  -3  -4  15       23.41       25.79      1.91 o 
  -2  -4  15        9.35       11.48      1.37 o 
  -1  -4  15        0.47        0.27      0.82 o 
   0  -4  15        1.07        1.55      0.91 o 
  -2  -3  15        7.80        8.29      1.28 o 
  -1  -3  15        0.44        2.55      1.00 o 
   0  -3  15       14.67       19.87      1.64 o 
                                                 
